# Supplementary material for: Power analysis for genome-wide association studies
Source: BMC Genet. 2007 Aug 28;8:58. doi: 10.1186/1471-2156-8-58 (PMC2042984; doi:10.1186/1471-2156-8-58)
Supplement: Additional file 1 — Power of genome-wide association studies with various parameters. Each line of the file contains the power of a genome-wide association study conducted with the specified HapMap population, genetic model, and sample size (N) based on the SNPs present in a variety of commercially available genotyping products. [file 1471-2156-8-58-S1.csv]

population	model	GRR	N	xba+hind	nsp	sty	nsp+sty	ilmn300	ilmn550
CEU	mult	1.25	100	0.000002	0.000001	0.000002	0.000001	0.000001	0.000001
CEU	mult	1.25	200	0.000006	0.000005	0.000005	0.000003	0.000004	0.000003
CEU	mult	1.25	300	0.000015	0.000011	0.000012	0.000008	0.000010	0.000008
CEU	mult	1.25	400	0.000030	0.000025	0.000025	0.000019	0.000023	0.000018
CEU	mult	1.25	500	0.000055	0.000047	0.000048	0.000037	0.000045	0.000037
CEU	mult	1.25	600	0.000095	0.000084	0.000084	0.000068	0.000082	0.000069
CEU	mult	1.25	700	0.000154	0.000141	0.000141	0.000116	0.000139	0.000119
CEU	mult	1.25	800	0.000240	0.000225	0.000223	0.000189	0.000226	0.000196
CEU	mult	1.25	900	0.000359	0.000344	0.000341	0.000294	0.000350	0.000308
CEU	mult	1.25	1000	0.000520	0.000509	0.000502	0.000442	0.000523	0.000466
CEU	mult	1.25	1100	0.000732	0.000730	0.000718	0.000644	0.000758	0.000683
CEU	mult	1.25	1200	0.001005	0.001020	0.001000	0.000912	0.001070	0.000974
CEU	mult	1.25	1300	0.001350	0.001392	0.001362	0.001260	0.001474	0.001355
CEU	mult	1.25	1400	0.001778	0.001861	0.001817	0.001705	0.001987	0.001844
CEU	mult	1.25	1500	0.002300	0.002442	0.002379	0.002263	0.002628	0.002460
CEU	mult	1.25	1600	0.002929	0.003150	0.003063	0.002951	0.003417	0.003224
CEU	mult	1.25	1700	0.003675	0.004002	0.003885	0.003787	0.004373	0.004157
CEU	mult	1.25	1800	0.004551	0.005014	0.004859	0.004790	0.005517	0.005282
CEU	mult	1.25	1900	0.005568	0.006202	0.006001	0.005978	0.006869	0.006621
CEU	mult	1.25	2000	0.006736	0.007582	0.007326	0.007371	0.008450	0.008197
CEU	mult	1.25	2100	0.008065	0.009168	0.008848	0.008987	0.010280	0.010032
CEU	mult	1.25	2200	0.009565	0.010975	0.010579	0.010843	0.012378	0.012149
CEU	mult	1.25	2300	0.011243	0.013016	0.012532	0.012956	0.014762	0.014567
CEU	mult	1.25	2400	0.013107	0.015302	0.014719	0.015341	0.017448	0.017306
CEU	mult	1.25	2500	0.015163	0.017845	0.017150	0.018012	0.020452	0.020385
CEU	mult	1.25	2600	0.017416	0.020653	0.019832	0.020984	0.023787	0.023819
CEU	mult	1.25	2700	0.019869	0.023734	0.022772	0.024265	0.027466	0.027624
CEU	mult	1.25	2800	0.022526	0.027094	0.025977	0.027867	0.031497	0.031812
CEU	mult	1.25	2900	0.025386	0.030737	0.029451	0.031795	0.035889	0.036393
CEU	mult	1.25	3000	0.028450	0.034665	0.033194	0.036057	0.040647	0.041374
CEU	mult	1.25	3100	0.031718	0.038880	0.037209	0.040654	0.045773	0.046762
CEU	mult	1.25	3200	0.035187	0.043379	0.041495	0.045589	0.051270	0.052558
CEU	mult	1.25	3300	0.038853	0.048161	0.046048	0.050860	0.057137	0.058764
CEU	mult	1.25	3400	0.042712	0.053222	0.050867	0.056467	0.063369	0.065377
CEU	mult	1.25	3500	0.046760	0.058556	0.055944	0.062404	0.069962	0.072394
CEU	mult	1.25	3600	0.050990	0.064156	0.061275	0.068665	0.076910	0.079808
CEU	mult	1.25	3700	0.055395	0.070014	0.066851	0.075243	0.084202	0.087610
CEU	mult	1.25	3800	0.059969	0.076122	0.072664	0.082129	0.091829	0.095790
CEU	mult	1.25	3900	0.064702	0.082468	0.078705	0.089312	0.099778	0.104335
CEU	mult	1.25	4000	0.069587	0.089041	0.084963	0.096780	0.108037	0.113232
CEU	mult	1.25	4100	0.074615	0.095830	0.091428	0.104520	0.116591	0.122464
CEU	mult	1.25	4200	0.079776	0.102822	0.098087	0.112519	0.125423	0.132015
CEU	mult	1.25	4300	0.085062	0.110004	0.104928	0.120761	0.134517	0.141867
CEU	mult	1.25	4400	0.090462	0.117363	0.111940	0.129231	0.143857	0.152000
CEU	mult	1.25	4500	0.095968	0.124884	0.119109	0.137913	0.153423	0.162395
CEU	mult	1.25	4600	0.101569	0.132554	0.126422	0.146791	0.163199	0.173031
CEU	mult	1.25	4700	0.107257	0.140359	0.133867	0.155847	0.173164	0.183888
CEU	mult	1.25	4800	0.113021	0.148285	0.141430	0.165066	0.183301	0.194943
CEU	mult	1.25	4900	0.118852	0.156318	0.149099	0.174429	0.193590	0.206176
CEU	mult	1.25	5000	0.124742	0.164444	0.156860	0.183920	0.204013	0.217564
CEU	mult	1.25	5100	0.130681	0.172651	0.164702	0.193523	0.214550	0.229088
CEU	mult	1.25	5200	0.136661	0.180923	0.172612	0.203221	0.225185	0.240726
CEU	mult	1.25	5300	0.142674	0.189250	0.180578	0.212998	0.235899	0.252456
CEU	mult	1.25	5400	0.148711	0.197619	0.188589	0.222838	0.246675	0.264261
CEU	mult	1.25	5500	0.154766	0.206017	0.196633	0.232726	0.257495	0.276118
CEU	mult	1.25	5600	0.160831	0.214435	0.204700	0.242648	0.268344	0.288010
CEU	mult	1.25	5700	0.166900	0.222859	0.212780	0.252589	0.279206	0.299919
CEU	mult	1.25	5800	0.172965	0.231282	0.220864	0.262536	0.290066	0.311827
CEU	mult	1.25	5900	0.179021	0.239691	0.228941	0.272476	0.300910	0.323718
CEU	mult	1.25	6000	0.185062	0.248080	0.237003	0.282397	0.311724	0.335575
CEU	mult	1.25	6100	0.191083	0.256438	0.245043	0.292287	0.322496	0.347383
CEU	mult	1.25	6200	0.197078	0.264759	0.253052	0.302136	0.333213	0.359130
CEU	mult	1.25	6300	0.203044	0.273034	0.261024	0.311934	0.343866	0.370801
CEU	mult	1.25	6400	0.208976	0.281256	0.268952	0.321671	0.354442	0.382385
CEU	mult	1.25	6500	0.214871	0.289420	0.276830	0.331339	0.364934	0.393870
CEU	mult	1.25	6600	0.220723	0.297519	0.284651	0.340930	0.375331	0.405246
CEU	mult	1.25	6700	0.226532	0.305548	0.292412	0.350436	0.385626	0.416503
CEU	mult	1.25	6800	0.232292	0.313502	0.300108	0.359850	0.395811	0.427633
CEU	mult	1.25	6900	0.238003	0.321377	0.307733	0.369167	0.405881	0.438627
CEU	mult	1.25	7000	0.243662	0.329169	0.315285	0.378381	0.415828	0.449480
CEU	mult	1.25	7100	0.249265	0.336875	0.322760	0.387488	0.425648	0.460184
CEU	mult	1.25	7200	0.254813	0.344491	0.330155	0.396482	0.435335	0.470734
CEU	mult	1.25	7300	0.260303	0.352015	0.337467	0.405360	0.444886	0.481125
CEU	mult	1.25	7400	0.265733	0.359444	0.344694	0.414119	0.454298	0.491353
CEU	mult	1.25	7500	0.271103	0.366778	0.351835	0.422756	0.463567	0.501416
CEU	mult	1.25	7600	0.276412	0.374013	0.358886	0.431269	0.472690	0.511309
CEU	mult	1.25	7700	0.281658	0.381149	0.365848	0.439656	0.481666	0.521030
CEU	mult	1.25	7800	0.286842	0.388185	0.372718	0.447914	0.490494	0.530578
CEU	mult	1.25	7900	0.291963	0.395120	0.379496	0.456044	0.499171	0.539952
CEU	mult	1.25	8000	0.297020	0.401953	0.386182	0.464043	0.507698	0.549151
CEU	mult	1.25	8100	0.302013	0.408684	0.392774	0.471912	0.516073	0.558174
CEU	mult	1.25	8200	0.306942	0.415314	0.399272	0.479650	0.524297	0.567021
CEU	mult	1.25	8300	0.311808	0.421841	0.405678	0.487258	0.532370	0.575693
CEU	mult	1.25	8400	0.316610	0.428267	0.411989	0.494735	0.540293	0.584190
CEU	mult	1.25	8500	0.321348	0.434592	0.418208	0.502082	0.548065	0.592514
CEU	mult	1.25	8600	0.326024	0.440817	0.424333	0.509300	0.555689	0.600666
CEU	mult	1.25	8700	0.330636	0.446941	0.430366	0.516390	0.563165	0.608647
CEU	mult	1.25	8800	0.335186	0.452967	0.436308	0.523352	0.570495	0.616459
CEU	mult	1.25	8900	0.339675	0.458895	0.442158	0.530188	0.577679	0.624104
CEU	mult	1.25	9000	0.344102	0.464725	0.447918	0.536899	0.584721	0.631584
CEU	mult	1.25	9100	0.348469	0.470459	0.453588	0.543486	0.591622	0.638901
CEU	mult	1.25	9200	0.352775	0.476099	0.459170	0.549952	0.598383	0.646058
CEU	mult	1.25	9300	0.357022	0.481644	0.464665	0.556297	0.605006	0.653057
CEU	mult	1.25	9400	0.361210	0.487097	0.470073	0.562523	0.611495	0.659901
CEU	mult	1.25	9500	0.365341	0.492459	0.475395	0.568632	0.617850	0.666592
CEU	mult	1.25	9600	0.369414	0.497732	0.480634	0.574627	0.624074	0.673133
CEU	mult	1.25	9700	0.373431	0.502915	0.485789	0.580508	0.630169	0.679528
CEU	mult	1.25	9800	0.377392	0.508012	0.490862	0.586277	0.636138	0.685778
CEU	mult	1.25	9900	0.381298	0.513023	0.495855	0.591937	0.641983	0.691887
CEU	mult	1.25	10000	0.385150	0.517949	0.500768	0.597489	0.647707	0.697857
CEU	mult	1.25	10100	0.388949	0.522793	0.505602	0.602935	0.653311	0.703692
CEU	mult	1.25	10200	0.392695	0.527555	0.510360	0.608278	0.658797	0.709394
CEU	mult	1.25	10300	0.396389	0.532237	0.515042	0.613519	0.664170	0.714966
CEU	mult	1.25	10400	0.400033	0.536841	0.519649	0.618660	0.669430	0.720411
CEU	mult	1.25	10500	0.403627	0.541367	0.524184	0.623703	0.674580	0.725731
CEU	mult	1.25	10600	0.407171	0.545818	0.528646	0.628649	0.679622	0.730931
CEU	mult	1.25	10700	0.410667	0.550194	0.533037	0.633502	0.684560	0.736011
CEU	mult	1.25	10800	0.414115	0.554497	0.537359	0.638262	0.689394	0.740976
CEU	mult	1.25	10900	0.417517	0.558729	0.541612	0.642932	0.694127	0.745827
CEU	mult	1.25	11000	0.420872	0.562890	0.545798	0.647513	0.698762	0.750568
CEU	mult	1.25	11100	0.424182	0.566983	0.549918	0.652008	0.703300	0.755201
CEU	mult	1.25	11200	0.427447	0.571007	0.553974	0.656417	0.707744	0.759728
CEU	mult	1.25	11300	0.430669	0.574966	0.557966	0.660743	0.712096	0.764153
CEU	mult	1.25	11400	0.433848	0.578859	0.561896	0.664988	0.716358	0.768477
CEU	mult	1.25	11500	0.436984	0.582688	0.565764	0.669153	0.720532	0.772703
CEU	mult	1.25	11600	0.440078	0.586455	0.569572	0.673240	0.724620	0.776833
CEU	mult	1.25	11700	0.443132	0.590161	0.573321	0.677250	0.728624	0.780870
CEU	mult	1.25	11800	0.446146	0.593807	0.577012	0.681185	0.732545	0.784816
CEU	mult	1.25	11900	0.449120	0.597393	0.580646	0.685047	0.736387	0.788673
CEU	mult	1.25	12000	0.452055	0.600922	0.584225	0.688838	0.740149	0.792443
CEU	mult	1.25	12100	0.454952	0.604394	0.587748	0.692558	0.743836	0.796129
CEU	mult	1.25	12200	0.457812	0.607810	0.591218	0.696209	0.747447	0.799732
CEU	mult	1.25	12300	0.460635	0.611172	0.594635	0.699793	0.750985	0.803254
CEU	mult	1.25	12400	0.463421	0.614481	0.598001	0.703312	0.754452	0.806698
CEU	mult	1.25	12500	0.466172	0.617737	0.601315	0.706765	0.757849	0.810065
CEU	mult	1.25	12600	0.468888	0.620942	0.604580	0.710156	0.761178	0.813358
CEU	mult	1.25	12700	0.471570	0.624097	0.607795	0.713485	0.764440	0.816577
CEU	mult	1.25	12800	0.474218	0.627202	0.610963	0.716753	0.767636	0.819725
CEU	mult	1.25	12900	0.476833	0.630259	0.614083	0.719962	0.770770	0.822803
CEU	mult	1.25	13000	0.479415	0.633269	0.617157	0.723113	0.773841	0.825814
CEU	mult	1.25	13100	0.481965	0.636232	0.620186	0.726208	0.776851	0.828758
CEU	mult	1.25	13200	0.484483	0.639149	0.623170	0.729247	0.779801	0.831637
CEU	mult	1.25	13300	0.486971	0.642022	0.626111	0.732231	0.782694	0.834454
CEU	mult	1.25	13400	0.489428	0.644851	0.629008	0.735163	0.785530	0.837208
CEU	mult	1.25	13500	0.491856	0.647636	0.631864	0.738042	0.788310	0.839903
CEU	mult	1.25	13600	0.494254	0.650380	0.634678	0.740870	0.791036	0.842539
CEU	mult	1.25	13700	0.496623	0.653082	0.637451	0.743648	0.793709	0.845117
CEU	mult	1.25	13800	0.498963	0.655744	0.640185	0.746378	0.796331	0.847640
CEU	mult	1.25	13900	0.501276	0.658366	0.642880	0.749059	0.798901	0.850108
CEU	mult	1.25	14000	0.503561	0.660949	0.645536	0.751693	0.801422	0.852522
CEU	mult	1.25	14100	0.505820	0.663494	0.648154	0.754282	0.803895	0.854885
CEU	mult	1.25	14200	0.508052	0.666001	0.650736	0.756825	0.806320	0.857196
CEU	mult	1.25	14300	0.510257	0.668471	0.653281	0.759325	0.808699	0.859458
CEU	mult	1.25	14400	0.512437	0.670905	0.655791	0.761781	0.811033	0.861671
CEU	mult	1.25	14500	0.514592	0.673304	0.658265	0.764195	0.813322	0.863837
CEU	mult	1.25	14600	0.516722	0.675668	0.660706	0.766567	0.815568	0.865957
CEU	mult	1.25	14700	0.518828	0.677998	0.663112	0.768899	0.817772	0.868031
CEU	mult	1.25	14800	0.520910	0.680295	0.665486	0.771191	0.819935	0.870061
CEU	mult	1.25	14900	0.522968	0.682559	0.667827	0.773445	0.822056	0.872048
CEU	mult	1.25	15000	0.525003	0.684790	0.670136	0.775660	0.824139	0.873992
CEU	mult	1.5	100	0.000019	0.000015	0.000015	0.000011	0.000014	0.000011
CEU	mult	1.5	200	0.000133	0.000120	0.000120	0.000098	0.000118	0.000101
CEU	mult	1.5	300	0.000523	0.000511	0.000504	0.000444	0.000525	0.000468
CEU	mult	1.5	400	0.001490	0.001542	0.001508	0.001401	0.001635	0.001509
CEU	mult	1.5	500	0.003430	0.003714	0.003608	0.003500	0.004044	0.003835
CEU	mult	1.5	600	0.006775	0.007614	0.007358	0.007397	0.008477	0.008223
CEU	mult	1.5	700	0.011926	0.013824	0.013309	0.013785	0.015691	0.015511
CEU	mult	1.5	800	0.019188	0.022831	0.021914	0.023281	0.026355	0.026472
CEU	mult	1.5	900	0.028728	0.034957	0.033476	0.036343	0.040952	0.041694
CEU	mult	1.5	1000	0.040568	0.050317	0.048105	0.053204	0.059721	0.061506
CEU	mult	1.5	1100	0.054588	0.068824	0.065720	0.073852	0.082630	0.085937
CEU	mult	1.5	1200	0.070559	0.090213	0.086077	0.098052	0.109404	0.114729
CEU	mult	1.5	1300	0.088170	0.114081	0.108802	0.125383	0.139566	0.147386
CEU	mult	1.5	1400	0.107069	0.139938	0.133444	0.155291	0.172497	0.183232
CEU	mult	1.5	1500	0.126895	0.167259	0.159514	0.187155	0.207505	0.221492
CEU	mult	1.5	1600	0.147301	0.195522	0.186527	0.220336	0.243879	0.261355
CEU	mult	1.5	1700	0.167972	0.224240	0.214029	0.254219	0.280939	0.302037
CEU	mult	1.5	1800	0.188636	0.252986	0.241619	0.288251	0.318070	0.342819
CEU	mult	1.5	1900	0.209068	0.281397	0.268956	0.321952	0.354743	0.383081
CEU	mult	1.5	2000	0.229092	0.309183	0.295764	0.354932	0.390525	0.422313
CEU	mult	1.5	2100	0.248574	0.336123	0.321832	0.386886	0.425080	0.460117
CEU	mult	1.5	2200	0.267420	0.362058	0.347005	0.417590	0.458164	0.496205
CEU	mult	1.5	2300	0.285567	0.386885	0.371179	0.446896	0.489613	0.530384
CEU	mult	1.5	2400	0.302981	0.410544	0.394290	0.474711	0.519333	0.562546
CEU	mult	1.5	2500	0.319648	0.433010	0.416310	0.500998	0.547287	0.592649
CEU	mult	1.5	2600	0.335569	0.454287	0.437235	0.525755	0.573479	0.620704
CEU	mult	1.5	2700	0.350758	0.474400	0.457083	0.549011	0.597949	0.646762
CEU	mult	1.5	2800	0.365237	0.493387	0.475882	0.570814	0.620760	0.670902
CEU	mult	1.5	2900	0.379033	0.511295	0.493673	0.591228	0.641990	0.693222
CEU	mult	1.5	3000	0.392176	0.528179	0.510501	0.610325	0.661727	0.713831
CEU	mult	1.5	3100	0.404698	0.544095	0.526416	0.628181	0.680064	0.732841
CEU	mult	1.5	3200	0.416633	0.559099	0.541466	0.644874	0.697094	0.750367
CEU	mult	1.5	3300	0.428012	0.573248	0.555704	0.660479	0.712909	0.766519
CEU	mult	1.5	3400	0.438867	0.586597	0.569176	0.675070	0.727598	0.781404
CEU	mult	1.5	3500	0.449229	0.599198	0.581931	0.688720	0.741246	0.795124
CEU	mult	1.5	3600	0.459127	0.611100	0.594013	0.701494	0.753932	0.807773
CEU	mult	1.5	3700	0.468588	0.622351	0.605465	0.713456	0.765730	0.819437
CEU	mult	1.5	3800	0.477639	0.632993	0.616328	0.724663	0.776709	0.830199
CEU	mult	1.5	3900	0.486303	0.643068	0.626638	0.735171	0.786932	0.840132
CEU	mult	1.5	4000	0.494603	0.652613	0.636431	0.745030	0.796458	0.849304
CEU	mult	1.5	4100	0.502562	0.661664	0.645741	0.754286	0.805342	0.857778
CEU	mult	1.5	4200	0.510199	0.670254	0.654597	0.762983	0.813632	0.865610
CEU	mult	1.5	4300	0.517533	0.678414	0.663029	0.771161	0.821375	0.872854
CEU	mult	1.5	4400	0.524582	0.686171	0.671064	0.778857	0.828611	0.879556
CEU	mult	1.5	4500	0.531362	0.693552	0.678726	0.786105	0.835380	0.885761
CEU	mult	1.5	4600	0.537889	0.700582	0.686039	0.792937	0.841716	0.891508
CEU	mult	1.5	4700	0.544177	0.707283	0.693024	0.799382	0.847653	0.896834
CEU	mult	1.5	4800	0.550240	0.713676	0.699702	0.805467	0.853219	0.901772
CEU	mult	1.5	4900	0.556090	0.719781	0.706092	0.811218	0.858444	0.906355
CEU	mult	1.5	5000	0.561738	0.725617	0.712210	0.816657	0.863351	0.910609
CEU	mult	1.5	5100	0.567197	0.731200	0.718074	0.821806	0.867964	0.914561
CEU	mult	1.5	5200	0.572475	0.736546	0.723699	0.826686	0.872306	0.918236
CEU	mult	1.5	5300	0.577584	0.741669	0.729099	0.831314	0.876395	0.921654
CEU	mult	1.5	5400	0.582532	0.746584	0.734287	0.835707	0.880250	0.924837
CEU	mult	1.5	5500	0.587326	0.751303	0.739276	0.839883	0.883888	0.927803
CEU	mult	1.5	5600	0.591976	0.755837	0.744077	0.843855	0.887325	0.930569
CEU	mult	1.5	5700	0.596488	0.760198	0.748700	0.847637	0.890574	0.933151
CEU	mult	1.5	5800	0.600870	0.764396	0.753156	0.851242	0.893650	0.935564
CEU	mult	1.5	5900	0.605127	0.768440	0.757455	0.854681	0.896564	0.937821
CEU	mult	1.5	6000	0.609267	0.772339	0.761604	0.857965	0.899328	0.939934
CEU	mult	1.5	6100	0.613293	0.776102	0.765613	0.861105	0.901953	0.941915
CEU	mult	1.5	6200	0.617213	0.779736	0.769487	0.864109	0.904447	0.943774
CEU	mult	1.5	6300	0.621030	0.783247	0.773236	0.866987	0.906820	0.945520
CEU	mult	1.5	6400	0.624749	0.786644	0.776864	0.869746	0.909081	0.947163
CEU	mult	1.5	6500	0.628375	0.789931	0.780379	0.872393	0.911236	0.948710
CEU	mult	1.5	6600	0.631911	0.793115	0.783786	0.874936	0.913293	0.950168
CEU	mult	1.5	6700	0.635363	0.796201	0.787090	0.877381	0.915258	0.951545
CEU	mult	1.5	6800	0.638732	0.799194	0.790297	0.879733	0.917138	0.952847
CEU	mult	1.5	6900	0.642022	0.802098	0.793410	0.881999	0.918937	0.954080
CEU	mult	1.5	7000	0.645238	0.804919	0.796436	0.884183	0.920662	0.955248
CEU	mult	1.5	7100	0.648380	0.807659	0.799376	0.886289	0.922316	0.956356
CEU	mult	1.5	7200	0.651454	0.810324	0.802236	0.888323	0.923904	0.957409
CEU	mult	1.5	7300	0.654460	0.812915	0.805020	0.890288	0.925430	0.958412
CEU	mult	1.5	7400	0.657401	0.815438	0.807729	0.892189	0.926897	0.959366
CEU	mult	1.5	7500	0.660281	0.817894	0.810368	0.894028	0.928310	0.960277
CEU	mult	1.5	7600	0.663101	0.820287	0.812940	0.895808	0.929672	0.961146
CEU	mult	1.5	7700	0.665862	0.822620	0.815447	0.897533	0.930985	0.961978
CEU	mult	1.5	7800	0.668568	0.824894	0.817892	0.899206	0.932252	0.962774
CEU	mult	1.5	7900	0.671220	0.827113	0.820278	0.900829	0.933476	0.963537
CEU	mult	1.5	8000	0.673820	0.829279	0.822606	0.902405	0.934658	0.964268
CEU	mult	1.5	8100	0.676369	0.831394	0.824880	0.903936	0.935803	0.964971
CEU	mult	1.5	8200	0.678869	0.833459	0.827101	0.905423	0.936910	0.965647
CEU	mult	1.5	8300	0.681322	0.835477	0.829270	0.906870	0.937983	0.966298
CEU	mult	1.5	8400	0.683728	0.837450	0.831391	0.908277	0.939023	0.966924
CEU	mult	1.5	8500	0.686090	0.839379	0.833464	0.909647	0.940031	0.967529
CEU	mult	1.5	8600	0.688409	0.841266	0.835492	0.910981	0.941010	0.968112
CEU	mult	1.5	8700	0.690685	0.843112	0.837476	0.912281	0.941960	0.968676
CEU	mult	1.5	8800	0.692921	0.844919	0.839417	0.913549	0.942883	0.969220
CEU	mult	1.5	8900	0.695116	0.846688	0.841318	0.914784	0.943781	0.969748
CEU	mult	1.5	9000	0.697273	0.848420	0.843178	0.915990	0.944654	0.970258
CEU	mult	1.5	9100	0.699393	0.850117	0.845000	0.917167	0.945503	0.970753
CEU	mult	1.5	9200	0.701475	0.851780	0.846785	0.918315	0.946330	0.971233
CEU	mult	1.5	9300	0.703522	0.853410	0.848534	0.919437	0.947135	0.971698
CEU	mult	1.5	9400	0.705533	0.855007	0.850247	0.920534	0.947920	0.972151
CEU	mult	1.5	9500	0.707511	0.856574	0.851927	0.921605	0.948685	0.972590
CEU	mult	1.5	9600	0.709456	0.858110	0.853574	0.922652	0.949432	0.973017
CEU	mult	1.5	9700	0.711368	0.859617	0.855190	0.923677	0.950160	0.973433
CEU	mult	1.5	9800	0.713248	0.861096	0.856774	0.924679	0.950870	0.973837
CEU	mult	1.5	9900	0.715097	0.862547	0.858328	0.925659	0.951564	0.974231
CEU	mult	1.5	10000	0.716916	0.863971	0.859853	0.926619	0.952242	0.974615
CEU	mult	1.5	10100	0.718706	0.865369	0.861349	0.927559	0.952904	0.974989
CEU	mult	1.5	10200	0.720467	0.866742	0.862818	0.928479	0.953551	0.975354
CEU	mult	1.5	10300	0.722199	0.868091	0.864260	0.929380	0.954183	0.975709
CEU	mult	1.5	10400	0.723904	0.869415	0.865676	0.930263	0.954802	0.976057
CEU	mult	1.5	10500	0.725581	0.870716	0.867066	0.931129	0.955407	0.976396
CEU	mult	1.5	10600	0.727232	0.871994	0.868431	0.931977	0.955999	0.976727
CEU	mult	1.5	10700	0.728858	0.873250	0.869772	0.932809	0.956579	0.977051
CEU	mult	1.5	10800	0.730457	0.874484	0.871090	0.933625	0.957147	0.977368
CEU	mult	1.5	10900	0.732032	0.875698	0.872384	0.934425	0.957703	0.977677
CEU	mult	1.5	11000	0.733582	0.876891	0.873656	0.935210	0.958247	0.977980
CEU	mult	1.5	11100	0.735108	0.878063	0.874907	0.935980	0.958780	0.978276
CEU	mult	1.5	11200	0.736611	0.879217	0.876135	0.936736	0.959303	0.978566
CEU	mult	1.5	11300	0.738090	0.880351	0.877343	0.937478	0.959816	0.978849
CEU	mult	1.5	11400	0.739547	0.881466	0.878531	0.938207	0.960318	0.979127
CEU	mult	1.5	11500	0.740982	0.882563	0.879699	0.938922	0.960811	0.979399
CEU	mult	1.5	11600	0.742395	0.883642	0.880847	0.939624	0.961294	0.979666
CEU	mult	1.5	11700	0.743786	0.884704	0.881976	0.940314	0.961768	0.979927
CEU	mult	1.5	11800	0.745157	0.885749	0.883087	0.940992	0.962233	0.980183
CEU	mult	1.5	11900	0.746507	0.886777	0.884179	0.941658	0.962690	0.980435
CEU	mult	1.5	12000	0.747836	0.887789	0.885253	0.942312	0.963138	0.980681
CEU	mult	1.5	12100	0.749146	0.888784	0.886311	0.942955	0.963578	0.980922
CEU	mult	1.5	12200	0.750435	0.889765	0.887351	0.943588	0.964010	0.981159
CEU	mult	1.5	12300	0.751706	0.890729	0.888374	0.944209	0.964434	0.981392
CEU	mult	1.5	12400	0.752958	0.891679	0.889382	0.944820	0.964850	0.981620
CEU	mult	1.5	12500	0.754191	0.892614	0.890373	0.945420	0.965260	0.981844
CEU	mult	1.5	12600	0.755406	0.893535	0.891348	0.946011	0.965662	0.982064
CEU	mult	1.5	12700	0.756603	0.894441	0.892309	0.946592	0.966057	0.982280
CEU	mult	1.5	12800	0.757782	0.895334	0.893254	0.947164	0.966445	0.982492
CEU	mult	1.5	12900	0.758944	0.896213	0.894184	0.947726	0.966827	0.982700
CEU	mult	1.5	13000	0.760089	0.897079	0.895100	0.948279	0.967202	0.982905
CEU	mult	1.5	13100	0.761216	0.897932	0.896002	0.948823	0.967571	0.983106
CEU	mult	1.5	13200	0.762328	0.898772	0.896890	0.949358	0.967933	0.983303
CEU	mult	1.5	13300	0.763423	0.899599	0.897765	0.949885	0.968290	0.983497
CEU	mult	1.5	13400	0.764502	0.900414	0.898626	0.950404	0.968641	0.983688
CEU	mult	1.5	13500	0.765565	0.901217	0.899474	0.950914	0.968986	0.983876
CEU	mult	1.5	13600	0.766613	0.902008	0.900309	0.951417	0.969325	0.984060
CEU	mult	1.5	13700	0.767645	0.902787	0.901132	0.951911	0.969659	0.984242
CEU	mult	1.5	13800	0.768662	0.903555	0.901942	0.952398	0.969988	0.984420
CEU	mult	1.5	13900	0.769665	0.904312	0.902740	0.952878	0.970311	0.984595
CEU	mult	1.5	14000	0.770653	0.905058	0.903526	0.953350	0.970629	0.984768
CEU	mult	1.5	14100	0.771626	0.905792	0.904301	0.953815	0.970942	0.984938
CEU	mult	1.5	14200	0.772586	0.906516	0.905064	0.954273	0.971250	0.985105
CEU	mult	1.5	14300	0.773531	0.907230	0.905815	0.954724	0.971554	0.985269
CEU	mult	1.5	14400	0.774463	0.907933	0.906556	0.955168	0.971853	0.985431
CEU	mult	1.5	14500	0.775381	0.908626	0.907286	0.955606	0.972147	0.985590
CEU	mult	1.5	14600	0.776286	0.909310	0.908005	0.956037	0.972436	0.985746
CEU	mult	1.5	14700	0.777178	0.909983	0.908713	0.956462	0.972721	0.985900
CEU	mult	1.5	14800	0.778058	0.910647	0.909412	0.956880	0.973002	0.986052
CEU	mult	1.5	14900	0.778924	0.911301	0.910100	0.957293	0.973279	0.986202
CEU	mult	1.5	15000	0.779778	0.911947	0.910778	0.957699	0.973551	0.986349
CEU	mult	1.75	100	0.000115	0.000103	0.000103	0.000084	0.000101	0.000085
CEU	mult	1.75	200	0.001252	0.001281	0.001255	0.001154	0.001350	0.001238
CEU	mult	1.75	300	0.005691	0.006323	0.006120	0.006090	0.006992	0.006742
CEU	mult	1.75	400	0.016304	0.019191	0.018442	0.019403	0.021999	0.021975
CEU	mult	1.75	500	0.035040	0.043036	0.041177	0.045146	0.050741	0.052007
CEU	mult	1.75	600	0.062040	0.078654	0.075078	0.084890	0.094817	0.099040
CEU	mult	1.75	700	0.095801	0.124353	0.118579	0.137181	0.152516	0.161524
CEU	mult	1.75	800	0.133938	0.176863	0.168655	0.198380	0.219760	0.235043
CEU	mult	1.75	900	0.173984	0.232520	0.221900	0.264041	0.291617	0.313994
CEU	mult	1.75	1000	0.213895	0.288131	0.275327	0.330077	0.363559	0.393116
CEU	mult	1.75	1100	0.252249	0.341381	0.326753	0.393397	0.432171	0.468382
CEU	mult	1.75	1200	0.288210	0.390875	0.374833	0.452061	0.495314	0.537257
CEU	mult	1.75	1300	0.321402	0.435965	0.418915	0.505119	0.551964	0.598536
CEU	mult	1.75	1400	0.351755	0.476530	0.458836	0.552347	0.601911	0.651993
CEU	mult	1.75	1500	0.379382	0.512761	0.494734	0.593972	0.645459	0.698019
CEU	mult	1.75	1600	0.404489	0.545016	0.526906	0.630461	0.683178	0.737325
CEU	mult	1.75	1700	0.427316	0.573711	0.555713	0.662374	0.715746	0.770744
CEU	mult	1.75	1800	0.448105	0.599265	0.581530	0.690280	0.743845	0.799100
CEU	mult	1.75	1900	0.467086	0.622073	0.604709	0.714714	0.768106	0.823155
CEU	mult	1.75	2000	0.484466	0.642485	0.625573	0.736150	0.789092	0.843576
CEU	mult	1.75	2100	0.500432	0.660813	0.644408	0.755008	0.807290	0.860937
CEU	mult	1.75	2200	0.515145	0.677327	0.661465	0.771646	0.823115	0.875723
CEU	mult	1.75	2300	0.528749	0.692261	0.676964	0.786375	0.836921	0.888342
CEU	mult	1.75	2400	0.541369	0.705816	0.691096	0.799459	0.849006	0.899136
CEU	mult	1.75	2500	0.553114	0.718166	0.704025	0.811124	0.859622	0.908393
CEU	mult	1.75	2600	0.564079	0.729461	0.715894	0.821565	0.868983	0.916354
CEU	mult	1.75	2700	0.574346	0.739828	0.726828	0.830945	0.877269	0.923223
CEU	mult	1.75	2800	0.583988	0.749380	0.736935	0.839408	0.884635	0.929169
CEU	mult	1.75	2900	0.593068	0.758212	0.746307	0.847075	0.891208	0.934338
CEU	mult	1.75	3000	0.601640	0.766407	0.755026	0.854048	0.897101	0.938849
CEU	mult	1.75	3100	0.609752	0.774035	0.763161	0.860417	0.902406	0.942805
CEU	mult	1.75	3200	0.617448	0.781159	0.770773	0.866257	0.907203	0.946290
CEU	mult	1.75	3300	0.624762	0.787831	0.777916	0.871633	0.911560	0.949377
CEU	mult	1.75	3400	0.631729	0.794099	0.784634	0.876601	0.915532	0.952125
CEU	mult	1.75	3500	0.638376	0.800001	0.790970	0.881207	0.919170	0.954585
CEU	mult	1.75	3600	0.644728	0.805573	0.796956	0.885493	0.922515	0.956799
CEU	mult	1.75	3700	0.650808	0.810845	0.802626	0.889494	0.925602	0.958802
CEU	mult	1.75	3800	0.656636	0.815844	0.808004	0.893239	0.928461	0.960623
CEU	mult	1.75	3900	0.662228	0.820593	0.813116	0.896755	0.931118	0.962287
CEU	mult	1.75	4000	0.667602	0.825113	0.817983	0.900064	0.933596	0.963815
CEU	mult	1.75	4100	0.672770	0.829422	0.822623	0.903186	0.935913	0.965225
CEU	mult	1.75	4200	0.677746	0.833537	0.827053	0.906137	0.938086	0.966530
CEU	mult	1.75	4300	0.682540	0.837471	0.831288	0.908934	0.940128	0.967743
CEU	mult	1.75	4400	0.687165	0.841237	0.835342	0.911588	0.942054	0.968876
CEU	mult	1.75	4500	0.691628	0.844847	0.839227	0.914111	0.943872	0.969935
CEU	mult	1.75	4600	0.695938	0.848311	0.842953	0.916514	0.945593	0.970931
CEU	mult	1.75	4700	0.700104	0.851638	0.846530	0.918807	0.947225	0.971868
CEU	mult	1.75	4800	0.704131	0.854838	0.849968	0.920995	0.948776	0.972752
CEU	mult	1.75	4900	0.708028	0.857917	0.853275	0.923089	0.950251	0.973589
CEU	mult	1.75	5000	0.711800	0.860883	0.856458	0.925093	0.951657	0.974382
CEU	mult	1.75	5100	0.715452	0.863742	0.859524	0.927013	0.952999	0.975136
CEU	mult	1.75	5200	0.718990	0.866499	0.862479	0.928856	0.954280	0.975853
CEU	mult	1.75	5300	0.722419	0.869160	0.865329	0.930625	0.955507	0.976537
CEU	mult	1.75	5400	0.725743	0.871731	0.868079	0.932326	0.956681	0.977189
CEU	mult	1.75	5500	0.728966	0.874214	0.870735	0.933962	0.957807	0.977813
CEU	mult	1.75	5600	0.732092	0.876616	0.873301	0.935536	0.958888	0.978410
CEU	mult	1.75	5700	0.735125	0.878939	0.875781	0.937054	0.959926	0.978982
CEU	mult	1.75	5800	0.738069	0.881187	0.878179	0.938516	0.960924	0.979530
CEU	mult	1.75	5900	0.740925	0.883363	0.880498	0.939927	0.961884	0.980057
CEU	mult	1.75	6000	0.743699	0.885471	0.882743	0.941289	0.962809	0.980563
CEU	mult	1.75	6100	0.746391	0.887514	0.884917	0.942604	0.963699	0.981050
CEU	mult	1.75	6200	0.749006	0.889493	0.887022	0.943875	0.964558	0.981519
CEU	mult	1.75	6300	0.751546	0.891413	0.889061	0.945103	0.965387	0.981970
CEU	mult	1.75	6400	0.754013	0.893274	0.891037	0.946292	0.966187	0.982405
CEU	mult	1.75	6500	0.756409	0.895080	0.892952	0.947442	0.966960	0.982825
CEU	mult	1.75	6600	0.758737	0.896832	0.894809	0.948555	0.967706	0.983230
CEU	mult	1.75	6700	0.760999	0.898532	0.896610	0.949633	0.968428	0.983621
CEU	mult	1.75	6800	0.763197	0.900183	0.898358	0.950677	0.969126	0.983999
CEU	mult	1.75	6900	0.765333	0.901786	0.900053	0.951689	0.969802	0.984365
CEU	mult	1.75	7000	0.767409	0.903343	0.901698	0.952670	0.970456	0.984718
CEU	mult	1.75	7100	0.769426	0.904855	0.903295	0.953621	0.971090	0.985060
CEU	mult	1.75	7200	0.771387	0.906324	0.904846	0.954544	0.971704	0.985391
CEU	mult	1.75	7300	0.773292	0.907752	0.906351	0.955439	0.972299	0.985711
CEU	mult	1.75	7400	0.775144	0.909139	0.907814	0.956308	0.972875	0.986022
CEU	mult	1.75	7500	0.776944	0.910487	0.909234	0.957152	0.973435	0.986322
CEU	mult	1.75	7600	0.778694	0.911798	0.910614	0.957971	0.973977	0.986614
CEU	mult	1.75	7700	0.780394	0.913072	0.911955	0.958767	0.974504	0.986897
CEU	mult	1.75	7800	0.782047	0.914311	0.913258	0.959540	0.975015	0.987171
CEU	mult	1.75	7900	0.783654	0.915516	0.914524	0.960290	0.975511	0.987437
CEU	mult	1.75	8000	0.785216	0.916688	0.915755	0.961020	0.975993	0.987695
CEU	mult	1.75	8100	0.786735	0.917827	0.916951	0.961730	0.976461	0.987945
CEU	mult	1.75	8200	0.788210	0.918936	0.918114	0.962419	0.976916	0.988188
CEU	mult	1.75	8300	0.789645	0.920014	0.919245	0.963090	0.977358	0.988425
CEU	mult	1.75	8400	0.791040	0.921063	0.920345	0.963742	0.977788	0.988654
CEU	mult	1.75	8500	0.792395	0.922084	0.921415	0.964376	0.978205	0.988877
CEU	mult	1.75	8600	0.793713	0.923077	0.922455	0.964993	0.978611	0.989093
CEU	mult	1.75	8700	0.794994	0.924044	0.923467	0.965594	0.979006	0.989304
CEU	mult	1.75	8800	0.796239	0.924984	0.924452	0.966178	0.979390	0.989508
CEU	mult	1.75	8900	0.797449	0.925900	0.925409	0.966746	0.979764	0.989707
CEU	mult	1.75	9000	0.798626	0.926791	0.926341	0.967300	0.980128	0.989901
CEU	mult	1.75	9100	0.799770	0.927658	0.927248	0.967838	0.980482	0.990089
CEU	mult	1.75	9200	0.800882	0.928502	0.928130	0.968363	0.980826	0.990272
CEU	mult	1.75	9300	0.801962	0.929324	0.928989	0.968873	0.981161	0.990450
CEU	mult	1.75	9400	0.803013	0.930123	0.929824	0.969370	0.981487	0.990623
CEU	mult	1.75	9500	0.804034	0.930902	0.930637	0.969855	0.981805	0.990791
CEU	mult	1.75	9600	0.805027	0.931660	0.931429	0.970326	0.982115	0.990955
CEU	mult	1.75	9700	0.805991	0.932399	0.932199	0.970786	0.982416	0.991114
CEU	mult	1.75	9800	0.806929	0.933117	0.932949	0.971233	0.982709	0.991270
CEU	mult	1.75	9900	0.807841	0.933817	0.933679	0.971669	0.982995	0.991421
CEU	mult	1.75	10000	0.808727	0.934499	0.934390	0.972093	0.983274	0.991568
CEU	mult	1.75	10100	0.809589	0.935163	0.935081	0.972507	0.983545	0.991711
CEU	mult	1.75	10200	0.810426	0.935809	0.935755	0.972910	0.983809	0.991850
CEU	mult	1.75	10300	0.811241	0.936439	0.936411	0.973303	0.984067	0.991986
CEU	mult	1.75	10400	0.812032	0.937052	0.937050	0.973686	0.984318	0.992119
CEU	mult	1.75	10500	0.812801	0.937649	0.937672	0.974060	0.984563	0.992247
CEU	mult	1.75	10600	0.813549	0.938230	0.938277	0.974423	0.984801	0.992373
CEU	mult	1.75	10700	0.814276	0.938797	0.938867	0.974778	0.985033	0.992495
CEU	mult	1.75	10800	0.814983	0.939349	0.939442	0.975124	0.985260	0.992614
CEU	mult	1.75	10900	0.815670	0.939886	0.940001	0.975461	0.985481	0.992730
CEU	mult	1.75	11000	0.816338	0.940410	0.940546	0.975789	0.985696	0.992843
CEU	mult	1.75	11100	0.816987	0.940920	0.941076	0.976110	0.985906	0.992953
CEU	mult	1.75	11200	0.817618	0.941417	0.941593	0.976422	0.986111	0.993060
CEU	mult	1.75	11300	0.818232	0.941901	0.942097	0.976726	0.986310	0.993165
CEU	mult	1.75	11400	0.818828	0.942372	0.942587	0.977023	0.986505	0.993267
CEU	mult	1.75	11500	0.819408	0.942832	0.943065	0.977313	0.986695	0.993366
CEU	mult	1.75	11600	0.819972	0.943279	0.943530	0.977595	0.986880	0.993463
CEU	mult	1.75	11700	0.820520	0.943715	0.943984	0.977871	0.987060	0.993557
CEU	mult	1.75	11800	0.821053	0.944140	0.944425	0.978140	0.987236	0.993649
CEU	mult	1.75	11900	0.821571	0.944554	0.944855	0.978402	0.987408	0.993738
CEU	mult	1.75	12000	0.822074	0.944958	0.945275	0.978657	0.987575	0.993826
CEU	mult	1.75	12100	0.822564	0.945351	0.945683	0.978906	0.987739	0.993911
CEU	mult	1.75	12200	0.823040	0.945734	0.946081	0.979149	0.987898	0.993994
CEU	mult	1.75	12300	0.823503	0.946107	0.946468	0.979387	0.988053	0.994074
CEU	mult	1.75	12400	0.823953	0.946471	0.946846	0.979618	0.988205	0.994153
CEU	mult	1.75	12500	0.824390	0.946825	0.947214	0.979844	0.988353	0.994230
CEU	mult	1.75	12600	0.824816	0.947170	0.947573	0.980064	0.988497	0.994305
CEU	mult	1.75	12700	0.825229	0.947507	0.947922	0.980278	0.988638	0.994378
CEU	mult	1.75	12800	0.825631	0.947835	0.948262	0.980488	0.988775	0.994449
CEU	mult	1.75	12900	0.826022	0.948154	0.948594	0.980692	0.988909	0.994519
CEU	mult	1.75	13000	0.826402	0.948466	0.948917	0.980892	0.989039	0.994586
CEU	mult	1.75	13100	0.826772	0.948769	0.949232	0.981086	0.989167	0.994652
CEU	mult	1.75	13200	0.827132	0.949065	0.949539	0.981276	0.989291	0.994717
CEU	mult	1.75	13300	0.827481	0.949353	0.949838	0.981461	0.989413	0.994779
CEU	mult	1.75	13400	0.827821	0.949634	0.950129	0.981642	0.989531	0.994841
CEU	mult	1.75	13500	0.828151	0.949908	0.950413	0.981818	0.989646	0.994900
CEU	mult	1.75	13600	0.828472	0.950175	0.950690	0.981990	0.989759	0.994958
CEU	mult	1.75	13700	0.828785	0.950435	0.950959	0.982158	0.989869	0.995015
CEU	mult	1.75	13800	0.829089	0.950688	0.951222	0.982322	0.989976	0.995070
CEU	mult	1.75	13900	0.829384	0.950935	0.951478	0.982481	0.990081	0.995124
CEU	mult	1.75	14000	0.829671	0.951175	0.951727	0.982637	0.990183	0.995177
CEU	mult	1.75	14100	0.829950	0.951410	0.951970	0.982789	0.990282	0.995228
CEU	mult	1.75	14200	0.830222	0.951638	0.952207	0.982938	0.990379	0.995278
CEU	mult	1.75	14300	0.830486	0.951861	0.952438	0.983082	0.990474	0.995327
CEU	mult	1.75	14400	0.830743	0.952078	0.952663	0.983223	0.990567	0.995374
CEU	mult	1.75	14500	0.830992	0.952290	0.952882	0.983361	0.990657	0.995421
CEU	mult	1.75	14600	0.831235	0.952496	0.953096	0.983496	0.990745	0.995466
CEU	mult	1.75	14700	0.831471	0.952697	0.953304	0.983627	0.990831	0.995510
CEU	mult	1.75	14800	0.831701	0.952893	0.953506	0.983755	0.990914	0.995553
CEU	mult	1.75	14900	0.831924	0.953083	0.953704	0.983880	0.990996	0.995595
CEU	mult	1.75	15000	0.832141	0.953269	0.953896	0.984001	0.991076	0.995635
CEU	mult	2	100	0.000473	0.000459	0.000453	0.000396	0.000469	0.000417
CEU	mult	2	200	0.006104	0.006796	0.006576	0.006562	0.007525	0.007274
CEU	mult	2	300	0.026323	0.031766	0.030446	0.032842	0.037019	0.037585
CEU	mult	2	400	0.066057	0.083928	0.080099	0.090829	0.101348	0.106107
CEU	mult	2	500	0.121192	0.159112	0.151695	0.177568	0.196866	0.210065
CEU	mult	2	600	0.183086	0.245151	0.233945	0.279072	0.307978	0.332240
CEU	mult	2	700	0.244141	0.330289	0.315877	0.380447	0.418200	0.453532
CEU	mult	2	800	0.299993	0.407362	0.390693	0.471997	0.516832	0.561281
CEU	mult	2	900	0.349084	0.473688	0.455727	0.549820	0.599631	0.650467
CEU	mult	2	1000	0.391487	0.529357	0.510897	0.613841	0.666658	0.721259
CEU	mult	2	1100	0.427963	0.575670	0.557287	0.665747	0.719971	0.776219
CEU	mult	2	1200	0.459437	0.614222	0.596303	0.707689	0.762136	0.818490
CEU	mult	2	1300	0.486774	0.646495	0.629279	0.741682	0.795534	0.850942
CEU	mult	2	1400	0.510712	0.673731	0.657358	0.769409	0.822131	0.875915
CEU	mult	2	1500	0.531853	0.696934	0.681471	0.792215	0.843477	0.895225
CEU	mult	2	1600	0.550683	0.716896	0.702366	0.811150	0.860765	0.910252
CEU	mult	2	1700	0.567593	0.734239	0.720635	0.827034	0.874906	0.922038
CEU	mult	2	1800	0.582893	0.749454	0.736749	0.840500	0.886598	0.931369
CEU	mult	2	1900	0.596834	0.762926	0.751083	0.852042	0.896375	0.938838
CEU	mult	2	2000	0.609617	0.774957	0.763932	0.862039	0.904644	0.944889
CEU	mult	2	2100	0.621403	0.785787	0.775534	0.870788	0.911717	0.949859
CEU	mult	2	2200	0.632325	0.795605	0.786076	0.878518	0.917834	0.953997
CEU	mult	2	2300	0.642490	0.804563	0.795711	0.885409	0.923180	0.957492
CEU	mult	2	2400	0.651985	0.812783	0.804563	0.891599	0.927897	0.960484
CEU	mult	2	2500	0.660886	0.820362	0.812731	0.897201	0.932095	0.963079
CEU	mult	2	2600	0.669252	0.827382	0.820299	0.902300	0.935862	0.965355
CEU	mult	2	2700	0.677136	0.833909	0.827336	0.906969	0.939266	0.967374
CEU	mult	2	2800	0.684581	0.839998	0.833899	0.911264	0.942360	0.969181
CEU	mult	2	2900	0.691626	0.845696	0.840038	0.915233	0.945190	0.970811
CEU	mult	2	3000	0.698303	0.851042	0.845793	0.918913	0.947789	0.972292
CEU	mult	2	3100	0.704641	0.856070	0.851202	0.922337	0.950187	0.973647
CEU	mult	2	3200	0.710664	0.860809	0.856296	0.925533	0.952409	0.974892
CEU	mult	2	3300	0.716394	0.865283	0.861100	0.928523	0.954474	0.976041
CEU	mult	2	3400	0.721850	0.869516	0.865638	0.931328	0.956399	0.977107
CEU	mult	2	3500	0.727050	0.873524	0.869932	0.933965	0.958199	0.978099
CEU	mult	2	3600	0.732010	0.877327	0.874000	0.936448	0.959885	0.979024
CEU	mult	2	3700	0.736743	0.880937	0.877858	0.938791	0.961469	0.979891
CEU	mult	2	3800	0.741262	0.884370	0.881521	0.941005	0.962960	0.980703
CEU	mult	2	3900	0.745579	0.887636	0.885002	0.943100	0.964365	0.981467
CEU	mult	2	4000	0.749703	0.890746	0.888312	0.945086	0.965691	0.982187
CEU	mult	2	4100	0.753646	0.893710	0.891463	0.946969	0.966946	0.982866
CEU	mult	2	4200	0.757415	0.896536	0.894465	0.948757	0.968134	0.983507
CEU	mult	2	4300	0.761020	0.899234	0.897325	0.950457	0.969260	0.984114
CEU	mult	2	4400	0.764467	0.901809	0.900053	0.952074	0.970329	0.984690
CEU	mult	2	4500	0.767764	0.904268	0.902655	0.953614	0.971344	0.985235
CEU	mult	2	4600	0.770919	0.906618	0.905139	0.955082	0.972310	0.985753
CEU	mult	2	4700	0.773936	0.908865	0.907511	0.956481	0.973229	0.986246
CEU	mult	2	4800	0.776823	0.911013	0.909776	0.957816	0.974104	0.986714
CEU	mult	2	4900	0.779585	0.913068	0.911941	0.959091	0.974939	0.987160
CEU	mult	2	5000	0.782228	0.915034	0.914011	0.960308	0.975734	0.987585
CEU	mult	2	5100	0.784756	0.916916	0.915989	0.961471	0.976494	0.987990
CEU	mult	2	5200	0.787175	0.918717	0.917882	0.962583	0.977219	0.988376
CEU	mult	2	5300	0.789489	0.920441	0.919692	0.963647	0.977912	0.988745
CEU	mult	2	5400	0.791702	0.922092	0.921424	0.964664	0.978574	0.989097
CEU	mult	2	5500	0.793820	0.923673	0.923082	0.965638	0.979208	0.989433
CEU	mult	2	5600	0.795845	0.925188	0.924668	0.966570	0.979814	0.989754
CEU	mult	2	5700	0.797783	0.926638	0.926187	0.967463	0.980394	0.990061
CEU	mult	2	5800	0.799636	0.928029	0.927641	0.968318	0.980949	0.990355
CEU	mult	2	5900	0.801408	0.929360	0.929034	0.969138	0.981480	0.990636
CEU	mult	2	6000	0.803103	0.930637	0.930367	0.969924	0.981990	0.990905
CEU	mult	2	6100	0.804724	0.931860	0.931645	0.970676	0.982478	0.991162
CEU	mult	2	6200	0.806274	0.933032	0.932868	0.971398	0.982946	0.991409
CEU	mult	2	6300	0.807756	0.934156	0.934041	0.972091	0.983394	0.991645
CEU	mult	2	6400	0.809173	0.935233	0.935164	0.972755	0.983824	0.991871
CEU	mult	2	6500	0.810528	0.936265	0.936240	0.973392	0.984237	0.992088
CEU	mult	2	6600	0.811824	0.937255	0.937271	0.974003	0.984633	0.992296
CEU	mult	2	6700	0.813062	0.938204	0.938260	0.974590	0.985013	0.992495
CEU	mult	2	6800	0.814246	0.939114	0.939207	0.975153	0.985377	0.992686
CEU	mult	2	6900	0.815378	0.939986	0.940115	0.975693	0.985727	0.992869
CEU	mult	2	7000	0.816460	0.940822	0.940985	0.976212	0.986063	0.993044
CEU	mult	2	7100	0.817495	0.941625	0.941819	0.976710	0.986385	0.993212
CEU	mult	2	7200	0.818484	0.942394	0.942619	0.977188	0.986694	0.993374
CEU	mult	2	7300	0.819429	0.943131	0.943386	0.977648	0.986992	0.993529
CEU	mult	2	7400	0.820333	0.943838	0.944121	0.978089	0.987277	0.993677
CEU	mult	2	7500	0.821196	0.944517	0.944826	0.978512	0.987551	0.993820
CEU	mult	2	7600	0.822022	0.945167	0.945501	0.978919	0.987814	0.993956
CEU	mult	2	7700	0.822811	0.945791	0.946149	0.979310	0.988067	0.994088
CEU	mult	2	7800	0.823565	0.946389	0.946770	0.979685	0.988310	0.994214
CEU	mult	2	7900	0.824285	0.946963	0.947366	0.980046	0.988544	0.994335
CEU	mult	2	8000	0.824974	0.947513	0.947937	0.980392	0.988768	0.994451
CEU	mult	2	8100	0.825633	0.948041	0.948484	0.980725	0.988983	0.994562
CEU	mult	2	8200	0.826262	0.948547	0.949009	0.981045	0.989190	0.994669
CEU	mult	2	8300	0.826863	0.949033	0.949513	0.981352	0.989389	0.994772
CEU	mult	2	8400	0.827438	0.949498	0.949996	0.981647	0.989580	0.994870
CEU	mult	2	8500	0.827987	0.949945	0.950459	0.981931	0.989764	0.994965
CEU	mult	2	8600	0.828512	0.950373	0.950902	0.982204	0.989940	0.995055
CEU	mult	2	8700	0.829014	0.950784	0.951328	0.982466	0.990110	0.995143
CEU	mult	2	8800	0.829493	0.951178	0.951736	0.982717	0.990273	0.995226
CEU	mult	2	8900	0.829951	0.951556	0.952128	0.982959	0.990429	0.995307
CEU	mult	2	9000	0.830389	0.951918	0.952503	0.983191	0.990580	0.995384
CEU	mult	2	9100	0.830807	0.952266	0.952863	0.983414	0.990724	0.995458
CEU	mult	2	9200	0.831207	0.952599	0.953208	0.983629	0.990863	0.995529
CEU	mult	2	9300	0.831589	0.952918	0.953538	0.983835	0.990996	0.995597
CEU	mult	2	9400	0.831954	0.953225	0.953856	0.984033	0.991124	0.995662
CEU	mult	2	9500	0.832303	0.953519	0.954160	0.984223	0.991247	0.995725
CEU	mult	2	9600	0.832636	0.953800	0.954451	0.984405	0.991366	0.995786
CEU	mult	2	9700	0.832955	0.954071	0.954731	0.984581	0.991479	0.995843
CEU	mult	2	9800	0.833259	0.954330	0.954998	0.984749	0.991588	0.995899
CEU	mult	2	9900	0.833550	0.954578	0.955255	0.984911	0.991693	0.995952
CEU	mult	2	10000	0.833827	0.954816	0.955501	0.985067	0.991794	0.996004
CEU	mult	2	10100	0.834092	0.955044	0.955737	0.985216	0.991890	0.996053
CEU	mult	2	10200	0.834346	0.955263	0.955963	0.985360	0.991983	0.996100
CEU	mult	2	10300	0.834588	0.955473	0.956180	0.985497	0.992072	0.996145
CEU	mult	2	10400	0.834819	0.955674	0.956387	0.985630	0.992158	0.996189
CEU	mult	2	10500	0.835040	0.955867	0.956586	0.985757	0.992240	0.996230
CEU	mult	2	10600	0.835251	0.956051	0.956777	0.985879	0.992319	0.996270
CEU	mult	2	10700	0.835452	0.956228	0.956960	0.985996	0.992395	0.996309
CEU	mult	2	10800	0.835645	0.956398	0.957135	0.986108	0.992467	0.996346
CEU	mult	2	10900	0.835828	0.956560	0.957302	0.986216	0.992537	0.996381
CEU	mult	2	11000	0.836004	0.956716	0.957463	0.986320	0.992604	0.996415
CEU	mult	2	11100	0.836171	0.956865	0.957617	0.986419	0.992668	0.996447
CEU	mult	2	11200	0.836331	0.957008	0.957764	0.986515	0.992730	0.996479
CEU	mult	2	11300	0.836484	0.957145	0.957905	0.986606	0.992789	0.996508
CEU	mult	2	11400	0.836630	0.957276	0.958040	0.986694	0.992846	0.996537
CEU	mult	2	11500	0.836769	0.957402	0.958170	0.986778	0.992901	0.996565
CEU	mult	2	11600	0.836902	0.957522	0.958294	0.986859	0.992953	0.996591
CEU	mult	2	11700	0.837029	0.957637	0.958412	0.986937	0.993003	0.996616
CEU	mult	2	11800	0.837150	0.957747	0.958526	0.987011	0.993051	0.996641
CEU	mult	2	11900	0.837265	0.957853	0.958635	0.987083	0.993097	0.996664
CEU	mult	2	12000	0.837375	0.957954	0.958739	0.987151	0.993141	0.996686
CEU	mult	2	12100	0.837480	0.958051	0.958838	0.987217	0.993184	0.996708
CEU	mult	2	12200	0.837581	0.958143	0.958933	0.987280	0.993224	0.996728
CEU	mult	2	12300	0.837676	0.958232	0.959024	0.987340	0.993263	0.996748
CEU	mult	2	12400	0.837768	0.958317	0.959112	0.987398	0.993301	0.996766
CEU	mult	2	12500	0.837855	0.958398	0.959195	0.987453	0.993337	0.996785
CEU	mult	2	12600	0.837938	0.958475	0.959275	0.987507	0.993371	0.996802
CEU	mult	2	12700	0.838017	0.958550	0.959351	0.987558	0.993404	0.996818
CEU	mult	2	12800	0.838093	0.958621	0.959424	0.987606	0.993435	0.996834
CEU	mult	2	12900	0.838165	0.958689	0.959494	0.987653	0.993465	0.996849
CEU	mult	2	13000	0.838233	0.958754	0.959561	0.987698	0.993494	0.996864
CEU	mult	2	13100	0.838299	0.958816	0.959625	0.987741	0.993522	0.996878
CEU	mult	2	13200	0.838361	0.958875	0.959686	0.987782	0.993549	0.996891
CEU	mult	2	13300	0.838420	0.958932	0.959744	0.987821	0.993574	0.996904
CEU	mult	2	13400	0.838477	0.958986	0.959800	0.987859	0.993598	0.996916
CEU	mult	2	13500	0.838531	0.959038	0.959853	0.987895	0.993622	0.996928
CEU	mult	2	13600	0.838583	0.959088	0.959904	0.987930	0.993644	0.996939
CEU	mult	2	13700	0.838632	0.959135	0.959952	0.987963	0.993665	0.996950
CEU	mult	2	13800	0.838678	0.959180	0.959999	0.987995	0.993686	0.996960
CEU	mult	2	13900	0.838723	0.959224	0.960043	0.988025	0.993705	0.996970
CEU	mult	2	14000	0.838765	0.959265	0.960085	0.988054	0.993724	0.996980
CEU	mult	2	14100	0.838805	0.959305	0.960126	0.988082	0.993742	0.996989
CEU	mult	2	14200	0.838844	0.959342	0.960165	0.988108	0.993759	0.996997
CEU	mult	2	14300	0.838880	0.959378	0.960201	0.988134	0.993775	0.997005
CEU	mult	2	14400	0.838915	0.959413	0.960237	0.988158	0.993791	0.997013
CEU	mult	2	14500	0.838948	0.959445	0.960270	0.988182	0.993806	0.997021
CEU	mult	2	14600	0.838980	0.959477	0.960302	0.988204	0.993820	0.997028
CEU	mult	2	14700	0.839010	0.959507	0.960333	0.988225	0.993834	0.997035
CEU	mult	2	14800	0.839039	0.959535	0.960362	0.988245	0.993847	0.997042
CEU	mult	2	14900	0.839066	0.959562	0.960390	0.988265	0.993859	0.997048
CEU	mult	2	15000	0.839092	0.959588	0.960416	0.988283	0.993871	0.997054
CEU	mult	2.5	100	0.003459	0.003722	0.003619	0.003501	0.004040	0.003834
CEU	mult	2.5	200	0.041731	0.051543	0.049297	0.054473	0.061041	0.062980
CEU	mult	2.5	300	0.132996	0.175235	0.167039	0.196470	0.217492	0.232957
CEU	mult	2.5	400	0.241916	0.327414	0.312873	0.377434	0.414951	0.450753
CEU	mult	2.5	500	0.337050	0.458630	0.440430	0.533447	0.582821	0.633940
CEU	mult	2.5	600	0.411094	0.556227	0.537112	0.646022	0.701019	0.758765
CEU	mult	2.5	700	0.467653	0.626180	0.607804	0.722640	0.778614	0.836637
CEU	mult	2.5	800	0.511699	0.677002	0.660117	0.774864	0.829196	0.884168
CEU	mult	2.5	900	0.547027	0.715113	0.699956	0.811443	0.862923	0.913500
CEU	mult	2.5	1000	0.576191	0.744717	0.731278	0.838029	0.886223	0.932128
CEU	mult	2.5	1100	0.600869	0.768484	0.756643	0.858121	0.902987	0.944449
CEU	mult	2.5	1200	0.622175	0.788108	0.777712	0.873869	0.915551	0.953004
CEU	mult	2.5	1300	0.640860	0.804688	0.795575	0.886607	0.925325	0.959251
CEU	mult	2.5	1400	0.657450	0.818951	0.810972	0.897178	0.933177	0.964031
CEU	mult	2.5	1500	0.672321	0.831399	0.824418	0.906130	0.939650	0.967833
CEU	mult	2.5	1600	0.685752	0.842388	0.836285	0.913834	0.945101	0.970953
CEU	mult	2.5	1700	0.697954	0.852178	0.846846	0.920549	0.949770	0.973576
CEU	mult	2.5	1800	0.709093	0.860966	0.856312	0.926464	0.953822	0.975822
CEU	mult	2.5	1900	0.719297	0.868901	0.864845	0.931718	0.957377	0.977774
CEU	mult	2.5	2000	0.728671	0.876104	0.872574	0.936418	0.960526	0.979488
CEU	mult	2.5	2100	0.737302	0.882666	0.879602	0.940647	0.963334	0.981009
CEU	mult	2.5	2200	0.745261	0.888667	0.886012	0.944472	0.965855	0.982366
CEU	mult	2.5	2300	0.752609	0.894167	0.891875	0.947944	0.968129	0.983586
CEU	mult	2.5	2400	0.759398	0.899219	0.897249	0.951107	0.970189	0.984688
CEU	mult	2.5	2500	0.765674	0.903869	0.902184	0.953998	0.972062	0.985686
CEU	mult	2.5	2600	0.771477	0.908153	0.906722	0.956645	0.973770	0.986595
CEU	mult	2.5	2700	0.776843	0.912105	0.910900	0.959074	0.975332	0.987424
CEU	mult	2.5	2800	0.781805	0.915754	0.914749	0.961308	0.976764	0.988182
CEU	mult	2.5	2900	0.786391	0.919125	0.918299	0.963363	0.978079	0.988876
CEU	mult	2.5	3000	0.790630	0.922240	0.921575	0.965258	0.979287	0.989513
CEU	mult	2.5	3100	0.794546	0.925121	0.924599	0.967007	0.980401	0.990099
CEU	mult	2.5	3200	0.798163	0.927785	0.927392	0.968621	0.981427	0.990638
CEU	mult	2.5	3300	0.801502	0.930250	0.929972	0.970113	0.982374	0.991135
CEU	mult	2.5	3400	0.804583	0.932530	0.932356	0.971493	0.983250	0.991593
CEU	mult	2.5	3500	0.807425	0.934639	0.934559	0.972770	0.984058	0.992016
CEU	mult	2.5	3600	0.810046	0.936591	0.936596	0.973951	0.984807	0.992406
CEU	mult	2.5	3700	0.812461	0.938397	0.938478	0.975045	0.985499	0.992767
CEU	mult	2.5	3800	0.814686	0.940067	0.940217	0.976059	0.986140	0.993100
CEU	mult	2.5	3900	0.816735	0.941612	0.941825	0.976998	0.986734	0.993408
CEU	mult	2.5	4000	0.818621	0.943041	0.943311	0.977868	0.987284	0.993693
CEU	mult	2.5	4100	0.820356	0.944363	0.944685	0.978674	0.987794	0.993956
CEU	mult	2.5	4200	0.821953	0.945586	0.945954	0.979421	0.988267	0.994200
CEU	mult	2.5	4300	0.823421	0.946716	0.947127	0.980114	0.988705	0.994426
CEU	mult	2.5	4400	0.824771	0.947762	0.948211	0.980757	0.989111	0.994635
CEU	mult	2.5	4500	0.826012	0.948728	0.949213	0.981352	0.989487	0.994828
CEU	mult	2.5	4600	0.827152	0.949621	0.950138	0.981904	0.989836	0.995007
CEU	mult	2.5	4700	0.828199	0.950446	0.950993	0.982416	0.990160	0.995173
CEU	mult	2.5	4800	0.829161	0.951209	0.951782	0.982890	0.990460	0.995326
CEU	mult	2.5	4900	0.830044	0.951913	0.952511	0.983330	0.990738	0.995468
CEU	mult	2.5	5000	0.830854	0.952564	0.953184	0.983737	0.990996	0.995600
CEU	mult	2.5	5100	0.831598	0.953165	0.953805	0.984115	0.991235	0.995722
CEU	mult	2.5	5200	0.832280	0.953720	0.954378	0.984465	0.991456	0.995834
CEU	mult	2.5	5300	0.832906	0.954232	0.954907	0.984789	0.991661	0.995938
CEU	mult	2.5	5400	0.833480	0.954705	0.955395	0.985089	0.991851	0.996035
CEU	mult	2.5	5500	0.834006	0.955141	0.955845	0.985367	0.992027	0.996124
CEU	mult	2.5	5600	0.834488	0.955543	0.956261	0.985624	0.992190	0.996206
CEU	mult	2.5	5700	0.834930	0.955915	0.956643	0.985862	0.992341	0.996283
CEU	mult	2.5	5800	0.835334	0.956257	0.956996	0.986082	0.992481	0.996353
CEU	mult	2.5	5900	0.835705	0.956572	0.957321	0.986286	0.992610	0.996418
CEU	mult	2.5	6000	0.836045	0.956863	0.957620	0.986475	0.992729	0.996479
CEU	mult	2.5	6100	0.836355	0.957131	0.957896	0.986649	0.992840	0.996534
CEU	mult	2.5	6200	0.836640	0.957377	0.958149	0.986810	0.992942	0.996586
CEU	mult	2.5	6300	0.836900	0.957604	0.958383	0.986959	0.993036	0.996633
CEU	mult	2.5	6400	0.837138	0.957813	0.958598	0.987096	0.993123	0.996677
CEU	mult	2.5	6500	0.837355	0.958006	0.958795	0.987223	0.993203	0.996717
CEU	mult	2.5	6600	0.837554	0.958183	0.958977	0.987340	0.993278	0.996755
CEU	mult	2.5	6700	0.837736	0.958345	0.959144	0.987449	0.993346	0.996789
CEU	mult	2.5	6800	0.837902	0.958495	0.959297	0.987548	0.993409	0.996821
CEU	mult	2.5	6900	0.838054	0.958632	0.959438	0.987640	0.993467	0.996850
CEU	mult	2.5	7000	0.838192	0.958758	0.959568	0.987725	0.993521	0.996877
CEU	mult	2.5	7100	0.838318	0.958874	0.959686	0.987803	0.993571	0.996902
CEU	mult	2.5	7200	0.838433	0.958980	0.959795	0.987875	0.993616	0.996925
CEU	mult	2.5	7300	0.838538	0.959078	0.959895	0.987941	0.993658	0.996946
CEU	mult	2.5	7400	0.838634	0.959167	0.959987	0.988002	0.993697	0.996966
CEU	mult	2.5	7500	0.838721	0.959249	0.960071	0.988058	0.993732	0.996984
CEU	mult	2.5	7600	0.838801	0.959324	0.960147	0.988110	0.993765	0.997000
CEU	mult	2.5	7700	0.838873	0.959393	0.960218	0.988157	0.993795	0.997015
CEU	mult	2.5	7800	0.838939	0.959456	0.960282	0.988200	0.993822	0.997029
CEU	mult	2.5	7900	0.838999	0.959513	0.960341	0.988240	0.993847	0.997042
CEU	mult	2.5	8000	0.839053	0.959566	0.960395	0.988277	0.993871	0.997054
CEU	mult	2.5	8100	0.839103	0.959614	0.960444	0.988311	0.993892	0.997064
CEU	mult	2.5	8200	0.839148	0.959658	0.960489	0.988342	0.993911	0.997074
CEU	mult	2.5	8300	0.839189	0.959698	0.960530	0.988370	0.993929	0.997083
CEU	mult	2.5	8400	0.839226	0.959735	0.960567	0.988396	0.993946	0.997092
CEU	mult	2.5	8500	0.839259	0.959769	0.960601	0.988420	0.993961	0.997099
CEU	mult	2.5	8600	0.839290	0.959799	0.960633	0.988441	0.993974	0.997106
CEU	mult	2.5	8700	0.839318	0.959827	0.960661	0.988461	0.993987	0.997113
CEU	mult	2.5	8800	0.839343	0.959852	0.960687	0.988479	0.993998	0.997119
CEU	mult	2.5	8900	0.839366	0.959876	0.960710	0.988496	0.994009	0.997124
CEU	mult	2.5	9000	0.839386	0.959897	0.960732	0.988511	0.994018	0.997129
CEU	mult	2.5	9100	0.839405	0.959916	0.960751	0.988525	0.994027	0.997133
CEU	mult	2.5	9200	0.839422	0.959933	0.960769	0.988538	0.994035	0.997137
CEU	mult	2.5	9300	0.839437	0.959949	0.960785	0.988549	0.994042	0.997141
CEU	mult	2.5	9400	0.839451	0.959963	0.960800	0.988560	0.994049	0.997145
CEU	mult	2.5	9500	0.839463	0.959977	0.960813	0.988570	0.994055	0.997148
CEU	mult	2.5	9600	0.839474	0.959988	0.960825	0.988578	0.994061	0.997151
CEU	mult	2.5	9700	0.839485	0.959999	0.960836	0.988586	0.994066	0.997153
CEU	mult	2.5	9800	0.839494	0.960009	0.960846	0.988594	0.994070	0.997155
CEU	mult	2.5	9900	0.839502	0.960018	0.960855	0.988600	0.994074	0.997158
CEU	mult	2.5	10000	0.839509	0.960026	0.960863	0.988606	0.994078	0.997160
CEU	mult	2.5	10100	0.839516	0.960033	0.960871	0.988612	0.994082	0.997161
CEU	mult	2.5	10200	0.839522	0.960040	0.960878	0.988617	0.994085	0.997163
CEU	mult	2.5	10300	0.839528	0.960046	0.960884	0.988621	0.994088	0.997165
CEU	mult	2.5	10400	0.839533	0.960051	0.960889	0.988625	0.994090	0.997166
CEU	mult	2.5	10500	0.839537	0.960056	0.960894	0.988629	0.994092	0.997167
CEU	mult	2.5	10600	0.839541	0.960060	0.960899	0.988632	0.994095	0.997168
CEU	mult	2.5	10700	0.839545	0.960064	0.960903	0.988636	0.994097	0.997169
CEU	mult	2.5	10800	0.839548	0.960068	0.960906	0.988638	0.994098	0.997170
CEU	mult	2.5	10900	0.839551	0.960071	0.960910	0.988641	0.994100	0.997171
CEU	mult	2.5	11000	0.839553	0.960074	0.960912	0.988643	0.994101	0.997172
CEU	mult	2.5	11100	0.839555	0.960077	0.960915	0.988645	0.994103	0.997172
CEU	mult	2.5	11200	0.839558	0.960079	0.960918	0.988647	0.994104	0.997173
CEU	mult	2.5	11300	0.839559	0.960081	0.960920	0.988649	0.994105	0.997174
CEU	mult	2.5	11400	0.839561	0.960083	0.960922	0.988650	0.994106	0.997174
CEU	mult	2.5	11500	0.839563	0.960085	0.960923	0.988652	0.994107	0.997175
CEU	mult	2.5	11600	0.839564	0.960087	0.960925	0.988653	0.994107	0.997175
CEU	mult	2.5	11700	0.839565	0.960088	0.960927	0.988654	0.994108	0.997175
CEU	mult	2.5	11800	0.839566	0.960089	0.960928	0.988655	0.994109	0.997176
CEU	mult	2.5	11900	0.839567	0.960090	0.960929	0.988656	0.994109	0.997176
CEU	mult	2.5	12000	0.839568	0.960091	0.960930	0.988657	0.994110	0.997176
CEU	mult	2.5	12100	0.839569	0.960092	0.960931	0.988658	0.994110	0.997177
CEU	mult	2.5	12200	0.839570	0.960093	0.960932	0.988658	0.994111	0.997177
CEU	mult	2.5	12300	0.839570	0.960094	0.960933	0.988659	0.994111	0.997177
CEU	mult	2.5	12400	0.839571	0.960095	0.960933	0.988659	0.994111	0.997177
CEU	mult	2.5	12500	0.839571	0.960095	0.960934	0.988660	0.994112	0.997177
CEU	mult	2.5	12600	0.839572	0.960096	0.960934	0.988660	0.994112	0.997178
CEU	mult	2.5	12700	0.839572	0.960096	0.960935	0.988661	0.994112	0.997178
CEU	mult	2.5	12800	0.839572	0.960097	0.960935	0.988661	0.994112	0.997178
CEU	mult	2.5	12900	0.839573	0.960097	0.960936	0.988661	0.994113	0.997178
CEU	mult	2.5	13000	0.839573	0.960097	0.960936	0.988662	0.994113	0.997178
CEU	mult	2.5	13100	0.839573	0.960098	0.960936	0.988662	0.994113	0.997178
CEU	mult	2.5	13200	0.839573	0.960098	0.960937	0.988662	0.994113	0.997178
CEU	mult	2.5	13300	0.839574	0.960098	0.960937	0.988662	0.994113	0.997178
CEU	mult	2.5	13400	0.839574	0.960098	0.960937	0.988663	0.994113	0.997178
CEU	mult	2.5	13500	0.839574	0.960099	0.960937	0.988663	0.994113	0.997178
CEU	mult	2.5	13600	0.839574	0.960099	0.960937	0.988663	0.994113	0.997178
CEU	mult	2.5	13700	0.839574	0.960099	0.960938	0.988663	0.994114	0.997178
CEU	mult	2.5	13800	0.839574	0.960099	0.960938	0.988663	0.994114	0.997178
CEU	mult	2.5	13900	0.839574	0.960099	0.960938	0.988663	0.994114	0.997179
CEU	mult	2.5	14000	0.839574	0.960099	0.960938	0.988663	0.994114	0.997179
CEU	mult	2.5	14100	0.839575	0.960099	0.960938	0.988663	0.994114	0.997179
CEU	mult	2.5	14200	0.839575	0.960100	0.960938	0.988664	0.994114	0.997179
CEU	mult	2.5	14300	0.839575	0.960100	0.960938	0.988664	0.994114	0.997179
CEU	mult	2.5	14400	0.839575	0.960100	0.960938	0.988664	0.994114	0.997179
CEU	mult	2.5	14500	0.839575	0.960100	0.960938	0.988664	0.994114	0.997179
CEU	mult	2.5	14600	0.839575	0.960100	0.960938	0.988664	0.994114	0.997179
CEU	mult	2.5	14700	0.839575	0.960100	0.960938	0.988664	0.994114	0.997179
CEU	mult	2.5	14800	0.839575	0.960100	0.960939	0.988664	0.994114	0.997179
CEU	mult	2.5	14900	0.839575	0.960100	0.960939	0.988664	0.994114	0.997179
CEU	mult	2.5	15000	0.839575	0.960100	0.960939	0.988664	0.994114	0.997179
CEU	add	1.25	100	0.000037	0.000031	0.000032	0.000024	0.000030	0.000024
CEU	add	1.25	200	0.000336	0.000327	0.000323	0.000281	0.000334	0.000295
CEU	add	1.25	300	0.001473	0.001553	0.001515	0.001427	0.001666	0.001547
CEU	add	1.25	400	0.004311	0.004822	0.004664	0.004651	0.005358	0.005157
CEU	add	1.25	500	0.009731	0.011391	0.010955	0.011409	0.013017	0.012876
CEU	add	1.25	600	0.018338	0.022240	0.021307	0.022959	0.026006	0.026271
CEU	add	1.25	700	0.030295	0.037777	0.036105	0.039961	0.045012	0.046225
CEU	add	1.25	800	0.045331	0.057771	0.055138	0.062325	0.069895	0.072697
CEU	add	1.25	900	0.062875	0.081492	0.077734	0.089313	0.099803	0.104819
CEU	add	1.25	1000	0.082220	0.107938	0.102966	0.119779	0.133444	0.141174
CEU	add	1.25	1100	0.102660	0.136051	0.129855	0.152443	0.169384	0.180144
CEU	add	1.25	1200	0.123586	0.164880	0.157514	0.186105	0.206278	0.220188
CEU	add	1.25	1300	0.144516	0.193660	0.185225	0.219771	0.243017	0.260022
CEU	add	1.25	1400	0.165108	0.221836	0.212459	0.252700	0.278777	0.298691
CEU	add	1.25	1500	0.185132	0.249041	0.238861	0.284396	0.313010	0.335564
CEU	add	1.25	1600	0.204456	0.275062	0.264218	0.314570	0.345401	0.370287
CEU	add	1.25	1700	0.223011	0.299803	0.288423	0.343087	0.375814	0.402718
CEU	add	1.25	1800	0.240775	0.323243	0.311444	0.369921	0.404237	0.432860
CEU	add	1.25	1900	0.257755	0.345411	0.333293	0.395115	0.430736	0.460809
CEU	add	1.25	2000	0.273975	0.366363	0.354015	0.418753	0.455424	0.486713
CEU	add	1.25	2100	0.289469	0.386171	0.373664	0.440937	0.478434	0.510738
CEU	add	1.25	2200	0.304275	0.404912	0.392307	0.461777	0.499908	0.533058
CEU	add	1.25	2300	0.318433	0.422662	0.410008	0.481379	0.519980	0.553838
CEU	add	1.25	2400	0.331981	0.439492	0.426830	0.499847	0.538780	0.573231
CEU	add	1.25	2500	0.344956	0.455472	0.442834	0.517274	0.556423	0.591373
CEU	add	1.25	2600	0.357394	0.470663	0.458075	0.533746	0.573016	0.608387
CEU	add	1.25	2700	0.369327	0.485122	0.472607	0.549340	0.588653	0.624380
CEU	add	1.25	2800	0.380786	0.498902	0.486476	0.564125	0.603417	0.639448
CEU	add	1.25	2900	0.391799	0.512050	0.499725	0.578165	0.617382	0.653673
CEU	add	1.25	3000	0.402393	0.524609	0.512397	0.591514	0.630615	0.667130
CEU	add	1.25	3100	0.412591	0.536618	0.524526	0.604225	0.643175	0.679881
CEU	add	1.25	3200	0.422416	0.548113	0.536148	0.616342	0.655114	0.691985
CEU	add	1.25	3300	0.431889	0.559126	0.547292	0.627907	0.666478	0.703491
CEU	add	1.25	3400	0.441029	0.569689	0.557988	0.638957	0.677310	0.714446
CEU	add	1.25	3500	0.449854	0.579827	0.568262	0.649526	0.687648	0.724888
CEU	add	1.25	3600	0.458379	0.589566	0.578138	0.659645	0.697524	0.734855
CEU	add	1.25	3700	0.466620	0.598930	0.587639	0.669342	0.706971	0.744378
CEU	add	1.25	3800	0.474592	0.607939	0.596785	0.678642	0.716016	0.753487
CEU	add	1.25	3900	0.482308	0.616613	0.605596	0.687570	0.724685	0.762209
CEU	add	1.25	4000	0.489778	0.624971	0.614089	0.696147	0.732999	0.770567
CEU	add	1.25	4100	0.497016	0.633029	0.622280	0.704393	0.740982	0.778584
CEU	add	1.25	4200	0.504030	0.640802	0.630186	0.712326	0.748650	0.786279
CEU	add	1.25	4300	0.510832	0.648305	0.637819	0.719962	0.756023	0.793671
CEU	add	1.25	4400	0.517430	0.655550	0.645193	0.727318	0.763116	0.800776
CEU	add	1.25	4500	0.523832	0.662551	0.652320	0.734406	0.769944	0.807608
CEU	add	1.25	4600	0.530047	0.669318	0.659212	0.741241	0.776520	0.814183
CEU	add	1.25	4700	0.536081	0.675861	0.665878	0.747834	0.782857	0.820512
CEU	add	1.25	4800	0.541943	0.682191	0.672329	0.754196	0.788966	0.826607
CEU	add	1.25	4900	0.547637	0.688316	0.678573	0.760338	0.794857	0.832479
CEU	add	1.25	5000	0.553171	0.694245	0.684619	0.766269	0.800541	0.838137
CEU	add	1.25	5100	0.558551	0.699986	0.690476	0.771997	0.806025	0.843590
CEU	add	1.25	5200	0.563780	0.705546	0.696149	0.777531	0.811319	0.848847
CEU	add	1.25	5300	0.568866	0.710931	0.701647	0.782879	0.816429	0.853914
CEU	add	1.25	5400	0.573812	0.716149	0.706976	0.788046	0.821364	0.858799
CEU	add	1.25	5500	0.578624	0.721205	0.712141	0.793041	0.826128	0.863507
CEU	add	1.25	5600	0.583305	0.726105	0.717150	0.797868	0.830729	0.868046
CEU	add	1.25	5700	0.587860	0.730855	0.722006	0.802534	0.835173	0.872421
CEU	add	1.25	5800	0.592293	0.735459	0.726716	0.807045	0.839464	0.876637
CEU	add	1.25	5900	0.596608	0.739923	0.731285	0.811405	0.843608	0.880698
CEU	add	1.25	6000	0.600808	0.744251	0.735717	0.815619	0.847610	0.884610
CEU	add	1.25	6100	0.604898	0.748447	0.740017	0.819692	0.851474	0.888377
CEU	add	1.25	6200	0.608880	0.752517	0.744189	0.823629	0.855205	0.892003
CEU	add	1.25	6300	0.612759	0.756464	0.748238	0.827434	0.858807	0.895493
CEU	add	1.25	6400	0.616536	0.760293	0.752168	0.831111	0.862284	0.898849
CEU	add	1.25	6500	0.620216	0.764007	0.755982	0.834664	0.865640	0.902078
CEU	add	1.25	6600	0.623802	0.767609	0.759685	0.838097	0.868879	0.905181
CEU	add	1.25	6700	0.627295	0.771105	0.763279	0.841415	0.872004	0.908164
CEU	add	1.25	6800	0.630700	0.774497	0.766770	0.844620	0.875020	0.911028
CEU	add	1.25	6900	0.634020	0.777788	0.770159	0.847718	0.877930	0.913780
CEU	add	1.25	7000	0.637255	0.780983	0.773452	0.850710	0.880737	0.916420
CEU	add	1.25	7100	0.640411	0.784084	0.776650	0.853601	0.883445	0.918955
CEU	add	1.25	7200	0.643488	0.787095	0.779758	0.856394	0.886057	0.921386
CEU	add	1.25	7300	0.646489	0.790018	0.782777	0.859093	0.888576	0.923717
CEU	add	1.25	7400	0.649418	0.792858	0.785712	0.861701	0.891006	0.925953
CEU	add	1.25	7500	0.652275	0.795616	0.788566	0.864222	0.893350	0.928095
CEU	add	1.25	7600	0.655064	0.798295	0.791340	0.866657	0.895611	0.930148
CEU	add	1.25	7700	0.657787	0.800899	0.794038	0.869012	0.897791	0.932115
CEU	add	1.25	7800	0.660445	0.803431	0.796663	0.871288	0.899895	0.933999
CEU	add	1.25	7900	0.663041	0.805892	0.799217	0.873488	0.901924	0.935803
CEU	add	1.25	8000	0.665576	0.808285	0.801703	0.875616	0.903881	0.937531
CEU	add	1.25	8100	0.668054	0.810613	0.804123	0.877675	0.905770	0.939185
CEU	add	1.25	8200	0.670474	0.812879	0.806479	0.879666	0.907593	0.940769
CEU	add	1.25	8300	0.672841	0.815083	0.808774	0.881593	0.909353	0.942286
CEU	add	1.25	8400	0.675154	0.817230	0.811010	0.883459	0.911052	0.943737
CEU	add	1.25	8500	0.677416	0.819320	0.813190	0.885265	0.912692	0.945128
CEU	add	1.25	8600	0.679628	0.821357	0.815314	0.887015	0.914276	0.946459
CEU	add	1.25	8700	0.681792	0.823341	0.817385	0.888710	0.915806	0.947734
CEU	add	1.25	8800	0.683910	0.825275	0.819406	0.890353	0.917285	0.948955
CEU	add	1.25	8900	0.685982	0.827161	0.821377	0.891946	0.918715	0.950125
CEU	add	1.25	9000	0.688011	0.829001	0.823301	0.893491	0.920097	0.951246
CEU	add	1.25	9100	0.689998	0.830795	0.825180	0.894990	0.921434	0.952320
CEU	add	1.25	9200	0.691943	0.832547	0.827014	0.896445	0.922727	0.953351
CEU	add	1.25	9300	0.693848	0.834257	0.828806	0.897858	0.923979	0.954339
CEU	add	1.25	9400	0.695715	0.835927	0.830556	0.899231	0.925192	0.955286
CEU	add	1.25	9500	0.697544	0.837558	0.832267	0.900565	0.926366	0.956196
CEU	add	1.25	9600	0.699337	0.839153	0.833940	0.901862	0.927504	0.957069
CEU	add	1.25	9700	0.701094	0.840711	0.835576	0.903123	0.928607	0.957908
CEU	add	1.25	9800	0.702817	0.842235	0.837177	0.904351	0.929676	0.958715
CEU	add	1.25	9900	0.704507	0.843725	0.838743	0.905546	0.930714	0.959490
CEU	add	1.25	10000	0.706165	0.845183	0.840276	0.906709	0.931721	0.960235
CEU	add	1.25	10100	0.707791	0.846610	0.841776	0.907843	0.932699	0.960953
CEU	add	1.25	10200	0.709386	0.848007	0.843246	0.908948	0.933649	0.961644
CEU	add	1.25	10300	0.710952	0.849375	0.844686	0.910025	0.934572	0.962310
CEU	add	1.25	10400	0.712489	0.850715	0.846096	0.911076	0.935469	0.962951
CEU	add	1.25	10500	0.713998	0.852028	0.847478	0.912101	0.936342	0.963570
CEU	add	1.25	10600	0.715479	0.853315	0.848834	0.913102	0.937191	0.964167
CEU	add	1.25	10700	0.716934	0.854576	0.850162	0.914080	0.938018	0.964744
CEU	add	1.25	10800	0.718364	0.855813	0.851465	0.915035	0.938823	0.965301
CEU	add	1.25	10900	0.719768	0.857026	0.852744	0.915968	0.939607	0.965840
CEU	add	1.25	11000	0.721147	0.858216	0.853998	0.916881	0.940371	0.966361
CEU	add	1.25	11100	0.722502	0.859384	0.855229	0.917773	0.941116	0.966865
CEU	add	1.25	11200	0.723835	0.860530	0.856438	0.918646	0.941843	0.967354
CEU	add	1.25	11300	0.725144	0.861655	0.857624	0.919501	0.942552	0.967827
CEU	add	1.25	11400	0.726432	0.862760	0.858790	0.920337	0.943244	0.968286
CEU	add	1.25	11500	0.727698	0.863845	0.859934	0.921157	0.943920	0.968731
CEU	add	1.25	11600	0.728943	0.864911	0.861059	0.921959	0.944580	0.969163
CEU	add	1.25	11700	0.730167	0.865958	0.862163	0.922746	0.945225	0.969583
CEU	add	1.25	11800	0.731372	0.866988	0.863249	0.923516	0.945856	0.969990
CEU	add	1.25	11900	0.732556	0.867999	0.864317	0.924272	0.946472	0.970387
CEU	add	1.25	12000	0.733722	0.868994	0.865366	0.925013	0.947075	0.970772
CEU	add	1.25	12100	0.734870	0.869972	0.866398	0.925741	0.947665	0.971148
CEU	add	1.25	12200	0.735999	0.870934	0.867413	0.926454	0.948243	0.971513
CEU	add	1.25	12300	0.737110	0.871880	0.868412	0.927155	0.948808	0.971869
CEU	add	1.25	12400	0.738204	0.872811	0.869394	0.927842	0.949362	0.972216
CEU	add	1.25	12500	0.739281	0.873727	0.870360	0.928518	0.949905	0.972555
CEU	add	1.25	12600	0.740342	0.874628	0.871312	0.929181	0.950437	0.972885
CEU	add	1.25	12700	0.741386	0.875516	0.872248	0.929832	0.950958	0.973207
CEU	add	1.25	12800	0.742415	0.876389	0.873170	0.930473	0.951469	0.973522
CEU	add	1.25	12900	0.743428	0.877249	0.874077	0.931102	0.951970	0.973829
CEU	add	1.25	13000	0.744426	0.878096	0.874971	0.931721	0.952462	0.974130
CEU	add	1.25	13100	0.745410	0.878930	0.875851	0.932329	0.952944	0.974423
CEU	add	1.25	13200	0.746379	0.879752	0.876718	0.932928	0.953417	0.974711
CEU	add	1.25	13300	0.747333	0.880561	0.877572	0.933516	0.953882	0.974992
CEU	add	1.25	13400	0.748274	0.881359	0.878413	0.934095	0.954339	0.975267
CEU	add	1.25	13500	0.749202	0.882145	0.879242	0.934665	0.954787	0.975536
CEU	add	1.25	13600	0.750116	0.882919	0.880059	0.935226	0.955227	0.975800
CEU	add	1.25	13700	0.751017	0.883683	0.880864	0.935778	0.955660	0.976058
CEU	add	1.25	13800	0.751906	0.884435	0.881658	0.936321	0.956085	0.976312
CEU	add	1.25	13900	0.752782	0.885177	0.882441	0.936856	0.956503	0.976560
CEU	add	1.25	14000	0.753646	0.885909	0.883212	0.937383	0.956914	0.976804
CEU	add	1.25	14100	0.754498	0.886630	0.883973	0.937902	0.957318	0.977043
CEU	add	1.25	14200	0.755338	0.887342	0.884723	0.938414	0.957716	0.977277
CEU	add	1.25	14300	0.756167	0.888044	0.885463	0.938917	0.958107	0.977507
CEU	add	1.25	14400	0.756985	0.888736	0.886193	0.939414	0.958492	0.977733
CEU	add	1.25	14500	0.757792	0.889419	0.886913	0.939903	0.958870	0.977955
CEU	add	1.25	14600	0.758588	0.890093	0.887624	0.940385	0.959243	0.978173
CEU	add	1.25	14700	0.759373	0.890758	0.888325	0.940861	0.959610	0.978387
CEU	add	1.25	14800	0.760148	0.891415	0.889016	0.941330	0.959971	0.978597
CEU	add	1.25	14900	0.760913	0.892062	0.889699	0.941792	0.960326	0.978804
CEU	add	1.25	15000	0.761668	0.892702	0.890373	0.942247	0.960677	0.979007
CEU	add	1.5	100	0.000097	0.000087	0.000087	0.000071	0.000085	0.000072
CEU	add	1.5	200	0.001058	0.001085	0.001062	0.000977	0.001145	0.001047
CEU	add	1.5	300	0.004794	0.005344	0.005169	0.005144	0.005920	0.005695
CEU	add	1.5	400	0.013666	0.016138	0.015500	0.016306	0.018535	0.018467
CEU	add	1.5	500	0.029204	0.035964	0.034398	0.037687	0.042470	0.043397
CEU	add	1.5	600	0.051432	0.065314	0.062334	0.070367	0.078808	0.082014
CEU	add	1.5	700	0.079086	0.102697	0.097937	0.112986	0.125952	0.132801
CEU	add	1.5	800	0.110283	0.145479	0.138771	0.162569	0.180550	0.192104
CEU	add	1.5	900	0.143147	0.190844	0.182222	0.215677	0.238762	0.255570
CEU	add	1.5	1000	0.176171	0.236431	0.226079	0.269285	0.297219	0.319304
CEU	add	1.5	1100	0.208326	0.280583	0.268769	0.321192	0.353476	0.380458
CEU	add	1.5	1200	0.239005	0.322320	0.309342	0.370060	0.406058	0.437323
CEU	add	1.5	1300	0.267920	0.361184	0.347327	0.415249	0.454282	0.489125
CEU	add	1.5	1400	0.294985	0.397065	0.382584	0.456601	0.498014	0.535747
CEU	add	1.5	1500	0.320236	0.430055	0.415163	0.494243	0.537443	0.577452
CEU	add	1.5	1600	0.343767	0.460348	0.445218	0.528446	0.572923	0.614688
CEU	add	1.5	1700	0.365701	0.488173	0.472942	0.559534	0.604863	0.647960
CEU	add	1.5	1800	0.386162	0.513762	0.498536	0.587831	0.633668	0.677760
CEU	add	1.5	1900	0.405272	0.537332	0.522194	0.613638	0.659711	0.704528
CEU	add	1.5	2000	0.423144	0.559082	0.544093	0.637224	0.683320	0.728649
CEU	add	1.5	2100	0.439880	0.579185	0.564393	0.658824	0.704779	0.750449
CEU	add	1.5	2200	0.455572	0.597795	0.583237	0.678640	0.724330	0.770201
CEU	add	1.5	2300	0.470302	0.615049	0.600750	0.696849	0.742179	0.788135
CEU	add	1.5	2400	0.484147	0.631067	0.617046	0.713605	0.758505	0.804448
CEU	add	1.5	2500	0.497174	0.645955	0.632227	0.729040	0.773458	0.819303
CEU	add	1.5	2600	0.509443	0.659808	0.646383	0.743273	0.787171	0.832843
CEU	add	1.5	2700	0.521013	0.672712	0.659597	0.756408	0.799758	0.845190
CEU	add	1.5	2800	0.531933	0.684744	0.671944	0.768538	0.811323	0.856454
CEU	add	1.5	2900	0.542251	0.695973	0.683490	0.779748	0.821955	0.866730
CEU	add	1.5	3000	0.552012	0.706464	0.694300	0.790113	0.831734	0.876102
CEU	add	1.5	3100	0.561254	0.716274	0.704430	0.799703	0.840734	0.884649
CEU	add	1.5	3200	0.570016	0.725458	0.713932	0.808581	0.849021	0.892441
CEU	add	1.5	3300	0.578331	0.734065	0.722855	0.816806	0.856655	0.899543
CEU	add	1.5	3400	0.586232	0.742139	0.731244	0.824432	0.863692	0.906013
CEU	add	1.5	3500	0.593748	0.749724	0.739140	0.831507	0.870183	0.911906
CEU	add	1.5	3600	0.600905	0.756857	0.746581	0.838079	0.876173	0.917273
CEU	add	1.5	3700	0.607731	0.763574	0.753602	0.844189	0.881707	0.922161
CEU	add	1.5	3800	0.614246	0.769908	0.760236	0.849876	0.886822	0.926613
CEU	add	1.5	3900	0.620474	0.775889	0.766511	0.855176	0.891557	0.930669
CEU	add	1.5	4000	0.626433	0.781545	0.772456	0.860123	0.895945	0.934367
CEU	add	1.5	4100	0.632142	0.786901	0.778096	0.864746	0.900015	0.937741
CEU	add	1.5	4200	0.637616	0.791980	0.783452	0.869074	0.903796	0.940821
CEU	add	1.5	4300	0.642872	0.796804	0.788548	0.873133	0.907315	0.943636
CEU	add	1.5	4400	0.647924	0.801392	0.793401	0.876944	0.910594	0.946213
CEU	add	1.5	4500	0.652783	0.805762	0.798030	0.880530	0.913654	0.948576
CEU	add	1.5	4600	0.657462	0.809931	0.802449	0.883910	0.916516	0.950745
CEU	add	1.5	4700	0.661972	0.813912	0.806675	0.887101	0.919197	0.952741
CEU	add	1.5	4800	0.666322	0.817720	0.810720	0.890119	0.921712	0.954581
CEU	add	1.5	4900	0.670521	0.821366	0.814597	0.892978	0.924077	0.956281
CEU	add	1.5	5000	0.674578	0.824862	0.818317	0.895692	0.926304	0.957856
CEU	add	1.5	5100	0.678501	0.828217	0.821889	0.898271	0.928406	0.959317
CEU	add	1.5	5200	0.682295	0.831442	0.825323	0.900727	0.930392	0.960677
CEU	add	1.5	5300	0.685969	0.834544	0.828628	0.903069	0.932272	0.961945
CEU	add	1.5	5400	0.689526	0.837531	0.831811	0.905305	0.934056	0.963130
CEU	add	1.5	5500	0.692975	0.840410	0.834879	0.907444	0.935750	0.964241
CEU	add	1.5	5600	0.696318	0.843187	0.837840	0.909491	0.937362	0.965285
CEU	add	1.5	5700	0.699561	0.845869	0.840698	0.911454	0.938898	0.966267
CEU	add	1.5	5800	0.702709	0.848460	0.843460	0.913339	0.940364	0.967194
CEU	add	1.5	5900	0.705766	0.850965	0.846130	0.915149	0.941765	0.968070
CEU	add	1.5	6000	0.708734	0.853390	0.848713	0.916891	0.943105	0.968901
CEU	add	1.5	6100	0.711619	0.855738	0.851213	0.918569	0.944390	0.969689
CEU	add	1.5	6200	0.714423	0.858012	0.853636	0.920186	0.945622	0.970439
CEU	add	1.5	6300	0.717149	0.860217	0.855983	0.921745	0.946805	0.971154
CEU	add	1.5	6400	0.719801	0.862356	0.858259	0.923251	0.947942	0.971836
CEU	add	1.5	6500	0.722381	0.864432	0.860468	0.924707	0.949036	0.972488
CEU	add	1.5	6600	0.724891	0.866448	0.862611	0.926114	0.950090	0.973112
CEU	add	1.5	6700	0.727335	0.868406	0.864692	0.927475	0.951107	0.973710
CEU	add	1.5	6800	0.729715	0.870309	0.866714	0.928794	0.952087	0.974284
CEU	add	1.5	6900	0.732033	0.872159	0.868678	0.930071	0.953034	0.974836
CEU	add	1.5	7000	0.734290	0.873958	0.870588	0.931310	0.953949	0.975366
CEU	add	1.5	7100	0.736490	0.875709	0.872446	0.932511	0.954835	0.975878
CEU	add	1.5	7200	0.738634	0.877414	0.874253	0.933677	0.955691	0.976370
CEU	add	1.5	7300	0.740723	0.879073	0.876012	0.934809	0.956521	0.976846
CEU	add	1.5	7400	0.742760	0.880689	0.877724	0.935909	0.957325	0.977305
CEU	add	1.5	7500	0.744747	0.882264	0.879392	0.936978	0.958104	0.977749
CEU	add	1.5	7600	0.746684	0.883799	0.881017	0.938018	0.958860	0.978179
CEU	add	1.5	7700	0.748574	0.885295	0.882599	0.939029	0.959594	0.978594
CEU	add	1.5	7800	0.750418	0.886754	0.884142	0.940013	0.960307	0.978997
CEU	add	1.5	7900	0.752217	0.888177	0.885647	0.940971	0.960999	0.979388
CEU	add	1.5	8000	0.753972	0.889565	0.887114	0.941904	0.961673	0.979766
CEU	add	1.5	8100	0.755686	0.890920	0.888545	0.942813	0.962327	0.980134
CEU	add	1.5	8200	0.757359	0.892243	0.889941	0.943699	0.962964	0.980490
CEU	add	1.5	8300	0.758992	0.893534	0.891304	0.944562	0.963584	0.980837
CEU	add	1.5	8400	0.760587	0.894795	0.892634	0.945405	0.964187	0.981174
CEU	add	1.5	8500	0.762145	0.896026	0.893933	0.946226	0.964775	0.981501
CEU	add	1.5	8600	0.763666	0.897230	0.895202	0.947028	0.965348	0.981820
CEU	add	1.5	8700	0.765153	0.898405	0.896441	0.947810	0.965906	0.982130
CEU	add	1.5	8800	0.766605	0.899554	0.897651	0.948574	0.966451	0.982432
CEU	add	1.5	8900	0.768024	0.900678	0.898834	0.949320	0.966982	0.982726
CEU	add	1.5	9000	0.769411	0.901776	0.899990	0.950048	0.967500	0.983013
CEU	add	1.5	9100	0.770766	0.902850	0.901121	0.950760	0.968005	0.983292
CEU	add	1.5	9200	0.772091	0.903900	0.902226	0.951455	0.968498	0.983564
CEU	add	1.5	9300	0.773386	0.904927	0.903307	0.952135	0.968980	0.983830
CEU	add	1.5	9400	0.774653	0.905932	0.904364	0.952800	0.969451	0.984089
CEU	add	1.5	9500	0.775892	0.906916	0.905398	0.953450	0.969910	0.984341
CEU	add	1.5	9600	0.777103	0.907878	0.906410	0.954085	0.970359	0.984588
CEU	add	1.5	9700	0.778288	0.908820	0.907400	0.954707	0.970798	0.984829
CEU	add	1.5	9800	0.779447	0.909742	0.908369	0.955316	0.971227	0.985064
CEU	add	1.5	9900	0.780581	0.910645	0.909317	0.955911	0.971647	0.985294
CEU	add	1.5	10000	0.781690	0.911529	0.910246	0.956494	0.972057	0.985519
CEU	add	1.5	10100	0.782776	0.912395	0.911155	0.957064	0.972459	0.985738
CEU	add	1.5	10200	0.783839	0.913243	0.912046	0.957623	0.972852	0.985953
CEU	add	1.5	10300	0.784879	0.914074	0.912918	0.958170	0.973236	0.986162
CEU	add	1.5	10400	0.785897	0.914888	0.913772	0.958705	0.973612	0.986367
CEU	add	1.5	10500	0.786893	0.915685	0.914609	0.959230	0.973980	0.986568
CEU	add	1.5	10600	0.787869	0.916467	0.915429	0.959744	0.974341	0.986764
CEU	add	1.5	10700	0.788824	0.917233	0.916233	0.960248	0.974694	0.986956
CEU	add	1.5	10800	0.789760	0.917984	0.917020	0.960741	0.975039	0.987144
CEU	add	1.5	10900	0.790676	0.918719	0.917792	0.961225	0.975378	0.987328
CEU	add	1.5	11000	0.791574	0.919441	0.918549	0.961699	0.975710	0.987508
CEU	add	1.5	11100	0.792453	0.920149	0.919291	0.962164	0.976035	0.987684
CEU	add	1.5	11200	0.793315	0.920842	0.920018	0.962620	0.976353	0.987857
CEU	add	1.5	11300	0.794159	0.921523	0.920731	0.963067	0.976665	0.988026
CEU	add	1.5	11400	0.794985	0.922190	0.921431	0.963506	0.976971	0.988192
CEU	add	1.5	11500	0.795796	0.922845	0.922117	0.963936	0.977271	0.988354
CEU	add	1.5	11600	0.796590	0.923487	0.922790	0.964357	0.977565	0.988513
CEU	add	1.5	11700	0.797368	0.924117	0.923450	0.964771	0.977854	0.988668
CEU	add	1.5	11800	0.798131	0.924735	0.924097	0.965177	0.978137	0.988821
CEU	add	1.5	11900	0.798879	0.925341	0.924733	0.965576	0.978414	0.988970
CEU	add	1.5	12000	0.799612	0.925936	0.925356	0.965966	0.978686	0.989117
CEU	add	1.5	12100	0.800331	0.926521	0.925968	0.966350	0.978953	0.989261
CEU	add	1.5	12200	0.801036	0.927094	0.926569	0.966727	0.979215	0.989402
CEU	add	1.5	12300	0.801727	0.927657	0.927158	0.967096	0.979472	0.989540
CEU	add	1.5	12400	0.802405	0.928209	0.927736	0.967459	0.979724	0.989675
CEU	add	1.5	12500	0.803070	0.928752	0.928304	0.967815	0.979971	0.989808
CEU	add	1.5	12600	0.803722	0.929284	0.928862	0.968165	0.980214	0.989938
CEU	add	1.5	12700	0.804362	0.929807	0.929409	0.968509	0.980452	0.990066
CEU	add	1.5	12800	0.804989	0.930321	0.929946	0.968846	0.980686	0.990191
CEU	add	1.5	12900	0.805605	0.930825	0.930474	0.969177	0.980916	0.990314
CEU	add	1.5	13000	0.806209	0.931320	0.930992	0.969503	0.981141	0.990435
CEU	add	1.5	13100	0.806801	0.931806	0.931501	0.969822	0.981362	0.990553
CEU	add	1.5	13200	0.807383	0.932284	0.932001	0.970136	0.981580	0.990669
CEU	add	1.5	13300	0.807954	0.932753	0.932492	0.970444	0.981793	0.990783
CEU	add	1.5	13400	0.808514	0.933214	0.932974	0.970747	0.982003	0.990895
CEU	add	1.5	13500	0.809063	0.933667	0.933448	0.971045	0.982208	0.991005
CEU	add	1.5	13600	0.809603	0.934112	0.933913	0.971337	0.982411	0.991113
CEU	add	1.5	13700	0.810132	0.934549	0.934370	0.971625	0.982609	0.991219
CEU	add	1.5	13800	0.810652	0.934979	0.934819	0.971907	0.982804	0.991322
CEU	add	1.5	13900	0.811162	0.935401	0.935260	0.972185	0.982996	0.991424
CEU	add	1.5	14000	0.811663	0.935815	0.935694	0.972458	0.983184	0.991524
CEU	add	1.5	14100	0.812155	0.936223	0.936120	0.972726	0.983369	0.991623
CEU	add	1.5	14200	0.812638	0.936623	0.936539	0.972989	0.983550	0.991719
CEU	add	1.5	14300	0.813112	0.937017	0.936950	0.973248	0.983729	0.991814
CEU	add	1.5	14400	0.813577	0.937404	0.937354	0.973503	0.983904	0.991907
CEU	add	1.5	14500	0.814034	0.937784	0.937752	0.973753	0.984077	0.991998
CEU	add	1.5	14600	0.814483	0.938158	0.938142	0.973999	0.984246	0.992088
CEU	add	1.5	14700	0.814924	0.938525	0.938526	0.974241	0.984413	0.992176
CEU	add	1.5	14800	0.815357	0.938886	0.938903	0.974479	0.984576	0.992263
CEU	add	1.5	14900	0.815783	0.939241	0.939274	0.974712	0.984737	0.992348
CEU	add	1.5	15000	0.816200	0.939591	0.939639	0.974942	0.984895	0.992431
CEU	add	1.75	100	0.000228	0.000213	0.000212	0.000179	0.000214	0.000185
CEU	add	1.75	200	0.002771	0.002974	0.002892	0.002780	0.003220	0.003035
CEU	add	1.75	300	0.012436	0.014486	0.013936	0.014497	0.016493	0.016342
CEU	add	1.75	400	0.033540	0.041273	0.039480	0.043314	0.048721	0.049906
CEU	add	1.75	500	0.066657	0.085171	0.081259	0.092476	0.103243	0.108151
CEU	add	1.75	600	0.108757	0.142542	0.135918	0.158559	0.176089	0.187220
CEU	add	1.75	700	0.155392	0.207038	0.197572	0.234178	0.259005	0.277958
CEU	add	1.75	800	0.202627	0.272604	0.260574	0.311721	0.343538	0.370633
CEU	add	1.75	900	0.247840	0.335026	0.320940	0.385605	0.423499	0.457999
CEU	add	1.75	1000	0.289682	0.392080	0.376512	0.452751	0.495507	0.536087
CEU	add	1.75	1100	0.327696	0.443018	0.426501	0.512063	0.558415	0.603592
CEU	add	1.75	1200	0.361931	0.487958	0.470934	0.563658	0.612448	0.660850
CEU	add	1.75	1300	0.392674	0.527421	0.510234	0.608234	0.658492	0.708973
CEU	add	1.75	1400	0.420289	0.562055	0.544960	0.646675	0.697637	0.749296
CEU	add	1.75	1500	0.445143	0.592502	0.575682	0.679856	0.730944	0.783092
CEU	add	1.75	1600	0.467575	0.619341	0.602924	0.708556	0.759350	0.811466
CEU	add	1.75	1700	0.487886	0.643073	0.627147	0.733446	0.783647	0.835340
CEU	add	1.75	1800	0.506337	0.664131	0.648752	0.755092	0.804492	0.855466
CEU	add	1.75	1900	0.523159	0.682881	0.668086	0.773970	0.822428	0.872460
CEU	add	1.75	2000	0.538550	0.699640	0.685448	0.790483	0.837909	0.886831
CEU	add	1.75	2100	0.552684	0.714676	0.701095	0.804975	0.851311	0.899001
CEU	add	1.75	2200	0.565711	0.728222	0.715250	0.817737	0.862951	0.909321
CEU	add	1.75	2300	0.577762	0.740475	0.728106	0.829020	0.873096	0.918091
CEU	add	1.75	2400	0.588951	0.751606	0.739828	0.839036	0.881974	0.925560
CEU	add	1.75	2500	0.599374	0.761762	0.750558	0.847968	0.889774	0.931941
CEU	add	1.75	2600	0.609117	0.771068	0.760420	0.855970	0.896660	0.937412
CEU	add	1.75	2700	0.618252	0.779630	0.769518	0.863174	0.902767	0.942125
CEU	add	1.75	2800	0.626843	0.787539	0.777943	0.869692	0.908211	0.946203
CEU	add	1.75	2900	0.634944	0.794875	0.785772	0.875618	0.913090	0.949754
CEU	add	1.75	3000	0.642602	0.801701	0.793070	0.881032	0.917483	0.952864
CEU	add	1.75	3100	0.649859	0.808077	0.799896	0.886000	0.921461	0.955605
CEU	add	1.75	3200	0.656748	0.814050	0.806297	0.890579	0.925079	0.958036
CEU	add	1.75	3300	0.663301	0.819662	0.812316	0.894816	0.928387	0.960208
CEU	add	1.75	3400	0.669545	0.824949	0.817990	0.898753	0.931424	0.962160
CEU	add	1.75	3500	0.675504	0.829941	0.823349	0.902423	0.934225	0.963925
CEU	add	1.75	3600	0.681198	0.834666	0.828422	0.905855	0.936819	0.965532
CEU	add	1.75	3700	0.686646	0.839147	0.833233	0.909075	0.939229	0.967001
CEU	add	1.75	3800	0.691864	0.843404	0.837803	0.912103	0.941475	0.968353
CEU	add	1.75	3900	0.696868	0.847455	0.842150	0.914957	0.943577	0.969602
CEU	add	1.75	4000	0.701669	0.851316	0.846291	0.917654	0.945548	0.970760
CEU	add	1.75	4100	0.706281	0.855002	0.850241	0.920207	0.947401	0.971840
CEU	add	1.75	4200	0.710713	0.858524	0.854014	0.922629	0.949148	0.972849
CEU	add	1.75	4300	0.714975	0.861893	0.857620	0.924930	0.950798	0.973795
CEU	add	1.75	4400	0.719077	0.865120	0.861072	0.927120	0.952360	0.974685
CEU	add	1.75	4500	0.723027	0.868213	0.864378	0.929206	0.953841	0.975524
CEU	add	1.75	4600	0.726831	0.871182	0.867548	0.931197	0.955248	0.976317
CEU	add	1.75	4700	0.730498	0.874032	0.870589	0.933098	0.956587	0.977068
CEU	add	1.75	4800	0.734033	0.876772	0.873509	0.934917	0.957862	0.977781
CEU	add	1.75	4900	0.737442	0.879406	0.876314	0.936658	0.959078	0.978458
CEU	add	1.75	5000	0.740731	0.881941	0.879011	0.938326	0.960240	0.979103
CEU	add	1.75	5100	0.743905	0.884382	0.881606	0.939926	0.961350	0.979718
CEU	add	1.75	5200	0.746969	0.886733	0.884103	0.941462	0.962413	0.980305
CEU	add	1.75	5300	0.749927	0.888999	0.886508	0.942938	0.963432	0.980866
CEU	add	1.75	5400	0.752784	0.891185	0.888826	0.944356	0.964408	0.981403
CEU	add	1.75	5500	0.755544	0.893293	0.891059	0.945720	0.965345	0.981917
CEU	add	1.75	5600	0.758210	0.895328	0.893213	0.947034	0.966246	0.982410
CEU	add	1.75	5700	0.760786	0.897293	0.895291	0.948298	0.967111	0.982882
CEU	add	1.75	5800	0.763275	0.899190	0.897296	0.949517	0.967943	0.983337
CEU	add	1.75	5900	0.765681	0.901023	0.899232	0.950692	0.968744	0.983773
CEU	add	1.75	6000	0.768007	0.902795	0.901102	0.951826	0.969516	0.984192
CEU	add	1.75	6100	0.770256	0.904507	0.902908	0.952920	0.970259	0.984596
CEU	add	1.75	6200	0.772431	0.906163	0.904653	0.953976	0.970976	0.984985
CEU	add	1.75	6300	0.774533	0.907765	0.906340	0.954996	0.971667	0.985360
CEU	add	1.75	6400	0.776567	0.909314	0.907971	0.955982	0.972334	0.985721
CEU	add	1.75	6500	0.778534	0.910814	0.909548	0.956935	0.972979	0.986069
CEU	add	1.75	6600	0.780436	0.912265	0.911074	0.957856	0.973601	0.986405
CEU	add	1.75	6700	0.782276	0.913670	0.912550	0.958747	0.974202	0.986729
CEU	add	1.75	6800	0.784057	0.915030	0.913979	0.959609	0.974783	0.987042
CEU	add	1.75	6900	0.785780	0.916347	0.915361	0.960443	0.975345	0.987345
CEU	add	1.75	7000	0.787446	0.917623	0.916700	0.961251	0.975889	0.987637
CEU	add	1.75	7100	0.789059	0.918859	0.917997	0.962033	0.976415	0.987920
CEU	add	1.75	7200	0.790620	0.920057	0.919252	0.962791	0.976924	0.988193
CEU	add	1.75	7300	0.792131	0.921218	0.920469	0.963525	0.977417	0.988457
CEU	add	1.75	7400	0.793593	0.922343	0.921647	0.964236	0.977895	0.988713
CEU	add	1.75	7500	0.795009	0.923433	0.922789	0.964926	0.978357	0.988960
CEU	add	1.75	7600	0.796379	0.924490	0.923896	0.965594	0.978805	0.989200
CEU	add	1.75	7700	0.797706	0.925516	0.924969	0.966242	0.979240	0.989432
CEU	add	1.75	7800	0.798990	0.926510	0.926009	0.966871	0.979661	0.989657
CEU	add	1.75	7900	0.800233	0.927474	0.927017	0.967480	0.980069	0.989874
CEU	add	1.75	8000	0.801437	0.928409	0.927995	0.968072	0.980465	0.990085
CEU	add	1.75	8100	0.802603	0.929316	0.928943	0.968646	0.980849	0.990290
CEU	add	1.75	8200	0.803733	0.930197	0.929863	0.969203	0.981222	0.990488
CEU	add	1.75	8300	0.804826	0.931051	0.930756	0.969744	0.981584	0.990680
CEU	add	1.75	8400	0.805886	0.931880	0.931621	0.970269	0.981935	0.990866
CEU	add	1.75	8500	0.806912	0.932684	0.932461	0.970779	0.982275	0.991047
CEU	add	1.75	8600	0.807906	0.933465	0.933277	0.971274	0.982606	0.991222
CEU	add	1.75	8700	0.808869	0.934223	0.934068	0.971754	0.982927	0.991392
CEU	add	1.75	8800	0.809802	0.934959	0.934836	0.972221	0.983239	0.991557
CEU	add	1.75	8900	0.810706	0.935673	0.935581	0.972675	0.983542	0.991717
CEU	add	1.75	9000	0.811582	0.936367	0.936305	0.973116	0.983836	0.991873
CEU	add	1.75	9100	0.812431	0.937040	0.937008	0.973544	0.984122	0.992024
CEU	add	1.75	9200	0.813254	0.937694	0.937690	0.973960	0.984400	0.992170
CEU	add	1.75	9300	0.814052	0.938330	0.938352	0.974365	0.984669	0.992312
CEU	add	1.75	9400	0.814825	0.938947	0.938996	0.974758	0.984932	0.992450
CEU	add	1.75	9500	0.815574	0.939546	0.939621	0.975140	0.985186	0.992584
CEU	add	1.75	9600	0.816300	0.940129	0.940228	0.975512	0.985434	0.992714
CEU	add	1.75	9700	0.817004	0.940694	0.940817	0.975873	0.985675	0.992841
CEU	add	1.75	9800	0.817686	0.941244	0.941390	0.976224	0.985909	0.992963
CEU	add	1.75	9900	0.818348	0.941778	0.941946	0.976566	0.986136	0.993083
CEU	add	1.75	10000	0.818990	0.942297	0.942487	0.976898	0.986358	0.993199
CEU	add	1.75	10100	0.819612	0.942801	0.943012	0.977221	0.986573	0.993311
CEU	add	1.75	10200	0.820215	0.943291	0.943522	0.977535	0.986782	0.993420
CEU	add	1.75	10300	0.820800	0.943767	0.944018	0.977841	0.986985	0.993527
CEU	add	1.75	10400	0.821368	0.944230	0.944500	0.978138	0.987183	0.993630
CEU	add	1.75	10500	0.821918	0.944680	0.944968	0.978427	0.987375	0.993730
CEU	add	1.75	10600	0.822452	0.945117	0.945423	0.978708	0.987562	0.993828
CEU	add	1.75	10700	0.822970	0.945542	0.945865	0.978982	0.987744	0.993922
CEU	add	1.75	10800	0.823472	0.945955	0.946295	0.979248	0.987921	0.994015
CEU	add	1.75	10900	0.823959	0.946357	0.946713	0.979507	0.988094	0.994104
CEU	add	1.75	11000	0.824431	0.946747	0.947119	0.979759	0.988261	0.994191
CEU	add	1.75	11100	0.824890	0.947127	0.947514	0.980005	0.988424	0.994276
CEU	add	1.75	11200	0.825334	0.947496	0.947898	0.980243	0.988582	0.994358
CEU	add	1.75	11300	0.825766	0.947855	0.948271	0.980476	0.988737	0.994438
CEU	add	1.75	11400	0.826184	0.948203	0.948633	0.980702	0.988887	0.994515
CEU	add	1.75	11500	0.826591	0.948543	0.948986	0.980921	0.989033	0.994591
CEU	add	1.75	11600	0.826985	0.948872	0.949328	0.981135	0.989174	0.994664
CEU	add	1.75	11700	0.827367	0.949193	0.949662	0.981344	0.989313	0.994736
CEU	add	1.75	11800	0.827738	0.949504	0.949985	0.981546	0.989447	0.994805
CEU	add	1.75	11900	0.828098	0.949808	0.950300	0.981744	0.989578	0.994872
CEU	add	1.75	12000	0.828447	0.950102	0.950606	0.981936	0.989705	0.994938
CEU	add	1.75	12100	0.828786	0.950389	0.950904	0.982123	0.989829	0.995002
CEU	add	1.75	12200	0.829115	0.950667	0.951193	0.982304	0.989949	0.995064
CEU	add	1.75	12300	0.829434	0.950938	0.951474	0.982481	0.990066	0.995124
CEU	add	1.75	12400	0.829743	0.951202	0.951748	0.982654	0.990180	0.995183
CEU	add	1.75	12500	0.830044	0.951458	0.952014	0.982821	0.990291	0.995240
CEU	add	1.75	12600	0.830335	0.951707	0.952272	0.982984	0.990399	0.995295
CEU	add	1.75	12700	0.830618	0.951949	0.952523	0.983143	0.990504	0.995349
CEU	add	1.75	12800	0.830893	0.952184	0.952768	0.983298	0.990606	0.995401
CEU	add	1.75	12900	0.831159	0.952413	0.953005	0.983448	0.990706	0.995452
CEU	add	1.75	13000	0.831418	0.952636	0.953236	0.983594	0.990802	0.995501
CEU	add	1.75	13100	0.831668	0.952852	0.953461	0.983737	0.990896	0.995550
CEU	add	1.75	13200	0.831912	0.953063	0.953679	0.983876	0.990988	0.995596
CEU	add	1.75	13300	0.832148	0.953267	0.953891	0.984010	0.991077	0.995642
CEU	add	1.75	13400	0.832377	0.953466	0.954097	0.984142	0.991163	0.995686
CEU	add	1.75	13500	0.832600	0.953660	0.954298	0.984270	0.991248	0.995729
CEU	add	1.75	13600	0.832815	0.953848	0.954492	0.984394	0.991330	0.995771
CEU	add	1.75	13700	0.833025	0.954031	0.954682	0.984515	0.991409	0.995811
CEU	add	1.75	13800	0.833228	0.954208	0.954866	0.984633	0.991487	0.995851
CEU	add	1.75	13900	0.833425	0.954381	0.955045	0.984747	0.991562	0.995889
CEU	add	1.75	14000	0.833616	0.954549	0.955219	0.984859	0.991636	0.995927
CEU	add	1.75	14100	0.833802	0.954712	0.955388	0.984967	0.991707	0.995963
CEU	add	1.75	14200	0.833982	0.954871	0.955552	0.985073	0.991777	0.995998
CEU	add	1.75	14300	0.834157	0.955025	0.955712	0.985175	0.991844	0.996033
CEU	add	1.75	14400	0.834326	0.955175	0.955867	0.985275	0.991910	0.996066
CEU	add	1.75	14500	0.834490	0.955321	0.956018	0.985372	0.991974	0.996098
CEU	add	1.75	14600	0.834650	0.955463	0.956165	0.985467	0.992036	0.996130
CEU	add	1.75	14700	0.834805	0.955601	0.956307	0.985559	0.992096	0.996160
CEU	add	1.75	14800	0.834955	0.955734	0.956446	0.985648	0.992155	0.996190
CEU	add	1.75	14900	0.835100	0.955865	0.956580	0.985736	0.992212	0.996219
CEU	add	1.75	15000	0.835242	0.955991	0.956711	0.985820	0.992268	0.996247
CEU	add	2	100	0.000473	0.000459	0.000453	0.000396	0.000469	0.000417
CEU	add	2	200	0.006104	0.006796	0.006576	0.006562	0.007525	0.007274
CEU	add	2	300	0.026323	0.031766	0.030446	0.032842	0.037019	0.037585
CEU	add	2	400	0.066057	0.083928	0.080099	0.090829	0.101348	0.106107
CEU	add	2	500	0.121192	0.159112	0.151695	0.177568	0.196866	0.210065
CEU	add	2	600	0.183086	0.245151	0.233945	0.279072	0.307978	0.332240
CEU	add	2	700	0.244141	0.330289	0.315877	0.380447	0.418200	0.453532
CEU	add	2	800	0.299993	0.407362	0.390693	0.471997	0.516832	0.561281
CEU	add	2	900	0.349084	0.473688	0.455727	0.549820	0.599631	0.650467
CEU	add	2	1000	0.391487	0.529357	0.510897	0.613841	0.666658	0.721259
CEU	add	2	1100	0.427963	0.575670	0.557287	0.665747	0.719971	0.776219
CEU	add	2	1200	0.459437	0.614222	0.596303	0.707689	0.762136	0.818490
CEU	add	2	1300	0.486774	0.646495	0.629279	0.741682	0.795534	0.850942
CEU	add	2	1400	0.510712	0.673731	0.657358	0.769409	0.822131	0.875915
CEU	add	2	1500	0.531853	0.696934	0.681471	0.792215	0.843477	0.895225
CEU	add	2	1600	0.550683	0.716896	0.702366	0.811150	0.860765	0.910252
CEU	add	2	1700	0.567593	0.734239	0.720635	0.827034	0.874906	0.922038
CEU	add	2	1800	0.582893	0.749454	0.736749	0.840500	0.886598	0.931369
CEU	add	2	1900	0.596834	0.762926	0.751083	0.852042	0.896375	0.938838
CEU	add	2	2000	0.609617	0.774957	0.763932	0.862039	0.904644	0.944889
CEU	add	2	2100	0.621403	0.785787	0.775534	0.870788	0.911717	0.949859
CEU	add	2	2200	0.632325	0.795605	0.786076	0.878518	0.917834	0.953997
CEU	add	2	2300	0.642490	0.804563	0.795711	0.885409	0.923180	0.957492
CEU	add	2	2400	0.651985	0.812783	0.804563	0.891599	0.927897	0.960484
CEU	add	2	2500	0.660886	0.820362	0.812731	0.897201	0.932095	0.963079
CEU	add	2	2600	0.669252	0.827382	0.820299	0.902300	0.935862	0.965355
CEU	add	2	2700	0.677136	0.833909	0.827336	0.906969	0.939266	0.967374
CEU	add	2	2800	0.684581	0.839998	0.833899	0.911264	0.942360	0.969181
CEU	add	2	2900	0.691626	0.845696	0.840038	0.915233	0.945190	0.970811
CEU	add	2	3000	0.698303	0.851042	0.845793	0.918913	0.947789	0.972292
CEU	add	2	3100	0.704641	0.856070	0.851202	0.922337	0.950187	0.973647
CEU	add	2	3200	0.710664	0.860809	0.856296	0.925533	0.952409	0.974892
CEU	add	2	3300	0.716394	0.865283	0.861100	0.928523	0.954474	0.976041
CEU	add	2	3400	0.721850	0.869516	0.865638	0.931328	0.956399	0.977107
CEU	add	2	3500	0.727050	0.873524	0.869932	0.933965	0.958199	0.978099
CEU	add	2	3600	0.732010	0.877327	0.874000	0.936448	0.959885	0.979024
CEU	add	2	3700	0.736743	0.880937	0.877858	0.938791	0.961469	0.979891
CEU	add	2	3800	0.741262	0.884370	0.881521	0.941005	0.962960	0.980703
CEU	add	2	3900	0.745579	0.887636	0.885002	0.943100	0.964365	0.981467
CEU	add	2	4000	0.749703	0.890746	0.888312	0.945086	0.965691	0.982187
CEU	add	2	4100	0.753646	0.893710	0.891463	0.946969	0.966946	0.982866
CEU	add	2	4200	0.757415	0.896536	0.894465	0.948757	0.968134	0.983507
CEU	add	2	4300	0.761020	0.899234	0.897325	0.950457	0.969260	0.984114
CEU	add	2	4400	0.764467	0.901809	0.900053	0.952074	0.970329	0.984690
CEU	add	2	4500	0.767764	0.904268	0.902655	0.953614	0.971344	0.985235
CEU	add	2	4600	0.770919	0.906618	0.905139	0.955082	0.972310	0.985753
CEU	add	2	4700	0.773936	0.908865	0.907511	0.956481	0.973229	0.986246
CEU	add	2	4800	0.776823	0.911013	0.909776	0.957816	0.974104	0.986714
CEU	add	2	4900	0.779585	0.913068	0.911941	0.959091	0.974939	0.987160
CEU	add	2	5000	0.782228	0.915034	0.914011	0.960308	0.975734	0.987585
CEU	add	2	5100	0.784756	0.916916	0.915989	0.961471	0.976494	0.987990
CEU	add	2	5200	0.787175	0.918717	0.917882	0.962583	0.977219	0.988376
CEU	add	2	5300	0.789489	0.920441	0.919692	0.963647	0.977912	0.988745
CEU	add	2	5400	0.791702	0.922092	0.921424	0.964664	0.978574	0.989097
CEU	add	2	5500	0.793820	0.923673	0.923082	0.965638	0.979208	0.989433
CEU	add	2	5600	0.795845	0.925188	0.924668	0.966570	0.979814	0.989754
CEU	add	2	5700	0.797783	0.926638	0.926187	0.967463	0.980394	0.990061
CEU	add	2	5800	0.799636	0.928029	0.927641	0.968318	0.980949	0.990355
CEU	add	2	5900	0.801408	0.929360	0.929034	0.969138	0.981480	0.990636
CEU	add	2	6000	0.803103	0.930637	0.930367	0.969924	0.981990	0.990905
CEU	add	2	6100	0.804724	0.931860	0.931645	0.970676	0.982478	0.991162
CEU	add	2	6200	0.806274	0.933032	0.932868	0.971398	0.982946	0.991409
CEU	add	2	6300	0.807756	0.934156	0.934041	0.972091	0.983394	0.991645
CEU	add	2	6400	0.809173	0.935233	0.935164	0.972755	0.983824	0.991871
CEU	add	2	6500	0.810528	0.936265	0.936240	0.973392	0.984237	0.992088
CEU	add	2	6600	0.811824	0.937255	0.937271	0.974003	0.984633	0.992296
CEU	add	2	6700	0.813062	0.938204	0.938260	0.974590	0.985013	0.992495
CEU	add	2	6800	0.814246	0.939114	0.939207	0.975153	0.985377	0.992686
CEU	add	2	6900	0.815378	0.939986	0.940115	0.975693	0.985727	0.992869
CEU	add	2	7000	0.816460	0.940822	0.940985	0.976212	0.986063	0.993044
CEU	add	2	7100	0.817495	0.941625	0.941819	0.976710	0.986385	0.993212
CEU	add	2	7200	0.818484	0.942394	0.942619	0.977188	0.986694	0.993374
CEU	add	2	7300	0.819429	0.943131	0.943386	0.977648	0.986992	0.993529
CEU	add	2	7400	0.820333	0.943838	0.944121	0.978089	0.987277	0.993677
CEU	add	2	7500	0.821196	0.944517	0.944826	0.978512	0.987551	0.993820
CEU	add	2	7600	0.822022	0.945167	0.945501	0.978919	0.987814	0.993956
CEU	add	2	7700	0.822811	0.945791	0.946149	0.979310	0.988067	0.994088
CEU	add	2	7800	0.823565	0.946389	0.946770	0.979685	0.988310	0.994214
CEU	add	2	7900	0.824285	0.946963	0.947366	0.980046	0.988544	0.994335
CEU	add	2	8000	0.824974	0.947513	0.947937	0.980392	0.988768	0.994451
CEU	add	2	8100	0.825633	0.948041	0.948484	0.980725	0.988983	0.994562
CEU	add	2	8200	0.826262	0.948547	0.949009	0.981045	0.989190	0.994669
CEU	add	2	8300	0.826863	0.949033	0.949513	0.981352	0.989389	0.994772
CEU	add	2	8400	0.827438	0.949498	0.949996	0.981647	0.989580	0.994870
CEU	add	2	8500	0.827987	0.949945	0.950459	0.981931	0.989764	0.994965
CEU	add	2	8600	0.828512	0.950373	0.950902	0.982204	0.989940	0.995055
CEU	add	2	8700	0.829014	0.950784	0.951328	0.982466	0.990110	0.995143
CEU	add	2	8800	0.829493	0.951178	0.951736	0.982717	0.990273	0.995226
CEU	add	2	8900	0.829951	0.951556	0.952128	0.982959	0.990429	0.995307
CEU	add	2	9000	0.830389	0.951918	0.952503	0.983191	0.990580	0.995384
CEU	add	2	9100	0.830807	0.952266	0.952863	0.983414	0.990724	0.995458
CEU	add	2	9200	0.831207	0.952599	0.953208	0.983629	0.990863	0.995529
CEU	add	2	9300	0.831589	0.952918	0.953538	0.983835	0.990996	0.995597
CEU	add	2	9400	0.831954	0.953225	0.953856	0.984033	0.991124	0.995662
CEU	add	2	9500	0.832303	0.953519	0.954160	0.984223	0.991247	0.995725
CEU	add	2	9600	0.832636	0.953800	0.954451	0.984405	0.991366	0.995786
CEU	add	2	9700	0.832955	0.954071	0.954731	0.984581	0.991479	0.995843
CEU	add	2	9800	0.833259	0.954330	0.954998	0.984749	0.991588	0.995899
CEU	add	2	9900	0.833550	0.954578	0.955255	0.984911	0.991693	0.995952
CEU	add	2	10000	0.833827	0.954816	0.955501	0.985067	0.991794	0.996004
CEU	add	2	10100	0.834092	0.955044	0.955737	0.985216	0.991890	0.996053
CEU	add	2	10200	0.834346	0.955263	0.955963	0.985360	0.991983	0.996100
CEU	add	2	10300	0.834588	0.955473	0.956180	0.985497	0.992072	0.996145
CEU	add	2	10400	0.834819	0.955674	0.956387	0.985630	0.992158	0.996189
CEU	add	2	10500	0.835040	0.955867	0.956586	0.985757	0.992240	0.996230
CEU	add	2	10600	0.835251	0.956051	0.956777	0.985879	0.992319	0.996270
CEU	add	2	10700	0.835452	0.956228	0.956960	0.985996	0.992395	0.996309
CEU	add	2	10800	0.835645	0.956398	0.957135	0.986108	0.992467	0.996346
CEU	add	2	10900	0.835828	0.956560	0.957302	0.986216	0.992537	0.996381
CEU	add	2	11000	0.836004	0.956716	0.957463	0.986320	0.992604	0.996415
CEU	add	2	11100	0.836171	0.956865	0.957617	0.986419	0.992668	0.996447
CEU	add	2	11200	0.836331	0.957008	0.957764	0.986515	0.992730	0.996479
CEU	add	2	11300	0.836484	0.957145	0.957905	0.986606	0.992789	0.996508
CEU	add	2	11400	0.836630	0.957276	0.958040	0.986694	0.992846	0.996537
CEU	add	2	11500	0.836769	0.957402	0.958170	0.986778	0.992901	0.996565
CEU	add	2	11600	0.836902	0.957522	0.958294	0.986859	0.992953	0.996591
CEU	add	2	11700	0.837029	0.957637	0.958412	0.986937	0.993003	0.996616
CEU	add	2	11800	0.837150	0.957747	0.958526	0.987011	0.993051	0.996641
CEU	add	2	11900	0.837265	0.957853	0.958635	0.987083	0.993097	0.996664
CEU	add	2	12000	0.837375	0.957954	0.958739	0.987151	0.993141	0.996686
CEU	add	2	12100	0.837480	0.958051	0.958838	0.987217	0.993184	0.996708
CEU	add	2	12200	0.837581	0.958143	0.958933	0.987280	0.993224	0.996728
CEU	add	2	12300	0.837676	0.958232	0.959024	0.987340	0.993263	0.996748
CEU	add	2	12400	0.837768	0.958317	0.959112	0.987398	0.993301	0.996766
CEU	add	2	12500	0.837855	0.958398	0.959195	0.987453	0.993337	0.996785
CEU	add	2	12600	0.837938	0.958475	0.959275	0.987507	0.993371	0.996802
CEU	add	2	12700	0.838017	0.958550	0.959351	0.987558	0.993404	0.996818
CEU	add	2	12800	0.838093	0.958621	0.959424	0.987606	0.993435	0.996834
CEU	add	2	12900	0.838165	0.958689	0.959494	0.987653	0.993465	0.996849
CEU	add	2	13000	0.838233	0.958754	0.959561	0.987698	0.993494	0.996864
CEU	add	2	13100	0.838299	0.958816	0.959625	0.987741	0.993522	0.996878
CEU	add	2	13200	0.838361	0.958875	0.959686	0.987782	0.993549	0.996891
CEU	add	2	13300	0.838420	0.958932	0.959744	0.987821	0.993574	0.996904
CEU	add	2	13400	0.838477	0.958986	0.959800	0.987859	0.993598	0.996916
CEU	add	2	13500	0.838531	0.959038	0.959853	0.987895	0.993622	0.996928
CEU	add	2	13600	0.838583	0.959088	0.959904	0.987930	0.993644	0.996939
CEU	add	2	13700	0.838632	0.959135	0.959952	0.987963	0.993665	0.996950
CEU	add	2	13800	0.838678	0.959180	0.959999	0.987995	0.993686	0.996960
CEU	add	2	13900	0.838723	0.959224	0.960043	0.988025	0.993705	0.996970
CEU	add	2	14000	0.838765	0.959265	0.960085	0.988054	0.993724	0.996980
CEU	add	2	14100	0.838805	0.959305	0.960126	0.988082	0.993742	0.996989
CEU	add	2	14200	0.838844	0.959342	0.960165	0.988108	0.993759	0.996997
CEU	add	2	14300	0.838880	0.959378	0.960201	0.988134	0.993775	0.997005
CEU	add	2	14400	0.838915	0.959413	0.960237	0.988158	0.993791	0.997013
CEU	add	2	14500	0.838948	0.959445	0.960270	0.988182	0.993806	0.997021
CEU	add	2	14600	0.838980	0.959477	0.960302	0.988204	0.993820	0.997028
CEU	add	2	14700	0.839010	0.959507	0.960333	0.988225	0.993834	0.997035
CEU	add	2	14800	0.839039	0.959535	0.960362	0.988245	0.993847	0.997042
CEU	add	2	14900	0.839066	0.959562	0.960390	0.988265	0.993859	0.997048
CEU	add	2	15000	0.839092	0.959588	0.960416	0.988283	0.993871	0.997054
CEU	add	2.5	100	0.001507	0.001544	0.001513	0.001399	0.001630	0.001506
CEU	add	2.5	200	0.019741	0.023273	0.022370	0.023676	0.026731	0.026900
CEU	add	2.5	300	0.074699	0.095048	0.090711	0.103334	0.114970	0.121035
CEU	add	2.5	400	0.159144	0.211308	0.201407	0.238971	0.263883	0.284497
CEU	add	2.5	500	0.249560	0.338336	0.323128	0.390897	0.429578	0.467959
CEU	add	2.5	600	0.329546	0.449671	0.431080	0.524170	0.573550	0.625862
CEU	add	2.5	700	0.394410	0.536863	0.516988	0.626255	0.681987	0.741595
CEU	add	2.5	800	0.445763	0.602311	0.582663	0.699713	0.757930	0.819105
CEU	add	2.5	900	0.486807	0.651459	0.632888	0.751841	0.809824	0.868950
CEU	add	2.5	1000	0.520372	0.689198	0.672083	0.789409	0.845538	0.900822
CEU	add	2.5	1100	0.548510	0.719049	0.703494	0.817307	0.870753	0.921581
CEU	add	2.5	1200	0.572622	0.743358	0.729329	0.838740	0.889174	0.935565
CEU	add	2.5	1300	0.593655	0.763657	0.751055	0.855748	0.903122	0.945389
CEU	add	2.5	1400	0.612266	0.780957	0.769665	0.869626	0.914040	0.952600
CEU	add	2.5	1500	0.628921	0.795948	0.785841	0.881213	0.922837	0.958116
CEU	add	2.5	1600	0.643960	0.809110	0.800072	0.891070	0.930100	0.962491
CEU	add	2.5	1700	0.657640	0.820791	0.812714	0.899582	0.936218	0.966065
CEU	add	2.5	1800	0.670159	0.831250	0.824036	0.907024	0.941456	0.969056
CEU	add	2.5	1900	0.681673	0.840684	0.834246	0.913597	0.946002	0.971608
CEU	add	2.5	2000	0.692305	0.849247	0.843506	0.919452	0.949992	0.973818
CEU	add	2.5	2100	0.702158	0.857059	0.851946	0.924705	0.953527	0.975758
CEU	add	2.5	2200	0.711312	0.864218	0.859670	0.929448	0.956684	0.977476
CEU	add	2.5	2300	0.719837	0.870804	0.866765	0.933751	0.959522	0.979011
CEU	add	2.5	2400	0.727790	0.876882	0.873301	0.937675	0.962088	0.980391
CEU	add	2.5	2500	0.735220	0.882506	0.879338	0.941266	0.964420	0.981640
CEU	add	2.5	2600	0.742169	0.887721	0.884926	0.944563	0.966546	0.982776
CEU	add	2.5	2700	0.748674	0.892567	0.890108	0.947599	0.968494	0.983813
CEU	add	2.5	2800	0.754765	0.897075	0.894922	0.950401	0.970282	0.984762
CEU	add	2.5	2900	0.760473	0.901276	0.899398	0.952994	0.971928	0.985634
CEU	add	2.5	3000	0.765821	0.905195	0.903565	0.955396	0.973448	0.986438
CEU	add	2.5	3100	0.770833	0.908852	0.907448	0.957626	0.974853	0.987180
CEU	add	2.5	3200	0.775530	0.912268	0.911068	0.959698	0.976155	0.987866
CEU	add	2.5	3300	0.779930	0.915461	0.914445	0.961626	0.977363	0.988501
CEU	add	2.5	3400	0.784052	0.918446	0.917597	0.963421	0.978485	0.989090
CEU	add	2.5	3500	0.787911	0.921237	0.920540	0.965094	0.979528	0.989638
CEU	add	2.5	3600	0.791524	0.923848	0.923288	0.966655	0.980499	0.990146
CEU	add	2.5	3700	0.794903	0.926290	0.925855	0.968112	0.981403	0.990620
CEU	add	2.5	3800	0.798064	0.928574	0.928252	0.969472	0.982246	0.991061
CEU	add	2.5	3900	0.801018	0.930711	0.930491	0.970742	0.983033	0.991471
CEU	add	2.5	4000	0.803778	0.932709	0.932582	0.971929	0.983767	0.991854
CEU	add	2.5	4100	0.806355	0.934578	0.934536	0.973039	0.984453	0.992211
CEU	add	2.5	4200	0.808759	0.936326	0.936360	0.974076	0.985093	0.992544
CEU	add	2.5	4300	0.811002	0.937959	0.938063	0.975046	0.985691	0.992855
CEU	add	2.5	4400	0.813093	0.939486	0.939654	0.975952	0.986250	0.993145
CEU	add	2.5	4500	0.815041	0.940912	0.941138	0.976800	0.986772	0.993415
CEU	add	2.5	4600	0.816855	0.942245	0.942524	0.977593	0.987261	0.993668
CEU	add	2.5	4700	0.818543	0.943490	0.943816	0.978335	0.987718	0.993905
CEU	add	2.5	4800	0.820113	0.944652	0.945022	0.979029	0.988145	0.994125
CEU	add	2.5	4900	0.821573	0.945736	0.946147	0.979677	0.988544	0.994331
CEU	add	2.5	5000	0.822930	0.946748	0.947195	0.980284	0.988918	0.994524
CEU	add	2.5	5100	0.824190	0.947693	0.948173	0.980851	0.989267	0.994703
CEU	add	2.5	5200	0.825359	0.948573	0.949084	0.981381	0.989594	0.994871
CEU	add	2.5	5300	0.826445	0.949394	0.949933	0.981876	0.989899	0.995028
CEU	add	2.5	5400	0.827451	0.950159	0.950723	0.982339	0.990184	0.995175
CEU	add	2.5	5500	0.828384	0.950872	0.951459	0.982772	0.990451	0.995312
CEU	add	2.5	5600	0.829249	0.951537	0.952145	0.983177	0.990701	0.995439
CEU	add	2.5	5700	0.830049	0.952155	0.952783	0.983555	0.990934	0.995559
CEU	add	2.5	5800	0.830791	0.952731	0.953376	0.983907	0.991152	0.995670
CEU	add	2.5	5900	0.831477	0.953267	0.953929	0.984237	0.991355	0.995774
CEU	add	2.5	6000	0.832112	0.953765	0.954442	0.984545	0.991546	0.995871
CEU	add	2.5	6100	0.832699	0.954229	0.954920	0.984832	0.991723	0.995962
CEU	add	2.5	6200	0.833241	0.954660	0.955363	0.985100	0.991889	0.996046
CEU	add	2.5	6300	0.833743	0.955061	0.955776	0.985350	0.992044	0.996125
CEU	add	2.5	6400	0.834206	0.955434	0.956159	0.985584	0.992189	0.996199
CEU	add	2.5	6500	0.834634	0.955780	0.956515	0.985801	0.992324	0.996268
CEU	add	2.5	6600	0.835029	0.956102	0.956845	0.986004	0.992450	0.996332
CEU	add	2.5	6700	0.835393	0.956400	0.957152	0.986194	0.992567	0.996391
CEU	add	2.5	6800	0.835729	0.956677	0.957436	0.986370	0.992677	0.996447
CEU	add	2.5	6900	0.836039	0.956935	0.957700	0.986534	0.992779	0.996499
CEU	add	2.5	7000	0.836325	0.957174	0.957945	0.986687	0.992874	0.996547
CEU	add	2.5	7100	0.836589	0.957395	0.958173	0.986830	0.992963	0.996592
CEU	add	2.5	7200	0.836832	0.957600	0.958383	0.986963	0.993046	0.996634
CEU	add	2.5	7300	0.837055	0.957791	0.958578	0.987086	0.993123	0.996673
CEU	add	2.5	7400	0.837261	0.957967	0.958759	0.987201	0.993195	0.996710
CEU	add	2.5	7500	0.837451	0.958131	0.958927	0.987308	0.993262	0.996744
CEU	add	2.5	7600	0.837626	0.958282	0.959082	0.987408	0.993324	0.996775
CEU	add	2.5	7700	0.837787	0.958422	0.959225	0.987500	0.993382	0.996805
CEU	add	2.5	7800	0.837934	0.958552	0.959358	0.987586	0.993436	0.996832
CEU	add	2.5	7900	0.838070	0.958672	0.959481	0.987666	0.993486	0.996857
CEU	add	2.5	8000	0.838196	0.958784	0.959595	0.987741	0.993532	0.996881
CEU	add	2.5	8100	0.838310	0.958887	0.959700	0.987810	0.993576	0.996903
CEU	add	2.5	8200	0.838416	0.958982	0.959798	0.987874	0.993616	0.996923
CEU	add	2.5	8300	0.838513	0.959070	0.959888	0.987933	0.993653	0.996942
CEU	add	2.5	8400	0.838602	0.959151	0.959971	0.987988	0.993688	0.996960
CEU	add	2.5	8500	0.838684	0.959226	0.960048	0.988040	0.993720	0.996976
CEU	add	2.5	8600	0.838760	0.959296	0.960119	0.988087	0.993750	0.996991
CEU	add	2.5	8700	0.838829	0.959360	0.960184	0.988131	0.993778	0.997005
CEU	add	2.5	8800	0.838892	0.959419	0.960245	0.988172	0.993803	0.997018
CEU	add	2.5	8900	0.838950	0.959474	0.960300	0.988210	0.993827	0.997031
CEU	add	2.5	9000	0.839004	0.959524	0.960352	0.988245	0.993849	0.997042
CEU	add	2.5	9100	0.839052	0.959571	0.960399	0.988277	0.993870	0.997052
CEU	add	2.5	9200	0.839097	0.959613	0.960443	0.988307	0.993889	0.997062
CEU	add	2.5	9300	0.839138	0.959653	0.960483	0.988335	0.993906	0.997071
CEU	add	2.5	9400	0.839176	0.959689	0.960521	0.988361	0.993923	0.997079
CEU	add	2.5	9500	0.839211	0.959723	0.960555	0.988385	0.993938	0.997087
CEU	add	2.5	9600	0.839242	0.959754	0.960586	0.988407	0.993952	0.997094
CEU	add	2.5	9700	0.839271	0.959782	0.960615	0.988427	0.993964	0.997101
CEU	add	2.5	9800	0.839298	0.959809	0.960642	0.988446	0.993976	0.997107
CEU	add	2.5	9900	0.839322	0.959833	0.960667	0.988463	0.993987	0.997112
CEU	add	2.5	10000	0.839344	0.959855	0.960689	0.988479	0.993997	0.997118
CEU	add	2.5	10100	0.839364	0.959875	0.960710	0.988494	0.994007	0.997122
CEU	add	2.5	10200	0.839383	0.959894	0.960729	0.988508	0.994015	0.997127
CEU	add	2.5	10300	0.839400	0.959912	0.960747	0.988520	0.994023	0.997131
CEU	add	2.5	10400	0.839415	0.959927	0.960763	0.988532	0.994031	0.997135
CEU	add	2.5	10500	0.839430	0.959942	0.960778	0.988543	0.994038	0.997138
CEU	add	2.5	10600	0.839443	0.959955	0.960792	0.988553	0.994044	0.997142
CEU	add	2.5	10700	0.839454	0.959968	0.960804	0.988562	0.994050	0.997145
CEU	add	2.5	10800	0.839465	0.959979	0.960816	0.988570	0.994055	0.997147
CEU	add	2.5	10900	0.839475	0.959989	0.960826	0.988578	0.994060	0.997150
CEU	add	2.5	11000	0.839484	0.959999	0.960836	0.988585	0.994064	0.997152
CEU	add	2.5	11100	0.839492	0.960008	0.960845	0.988591	0.994068	0.997154
CEU	add	2.5	11200	0.839500	0.960016	0.960853	0.988598	0.994072	0.997156
CEU	add	2.5	11300	0.839507	0.960023	0.960860	0.988603	0.994076	0.997158
CEU	add	2.5	11400	0.839513	0.960030	0.960867	0.988608	0.994079	0.997160
CEU	add	2.5	11500	0.839518	0.960036	0.960873	0.988613	0.994082	0.997162
CEU	add	2.5	11600	0.839524	0.960041	0.960879	0.988617	0.994085	0.997163
CEU	add	2.5	11700	0.839528	0.960046	0.960884	0.988621	0.994087	0.997164
CEU	add	2.5	11800	0.839533	0.960051	0.960889	0.988625	0.994090	0.997165
CEU	add	2.5	11900	0.839537	0.960056	0.960893	0.988628	0.994092	0.997167
CEU	add	2.5	12000	0.839540	0.960059	0.960897	0.988631	0.994094	0.997168
CEU	add	2.5	12100	0.839543	0.960063	0.960901	0.988634	0.994095	0.997169
CEU	add	2.5	12200	0.839546	0.960066	0.960904	0.988637	0.994097	0.997169
CEU	add	2.5	12300	0.839549	0.960069	0.960908	0.988639	0.994098	0.997170
CEU	add	2.5	12400	0.839551	0.960072	0.960910	0.988641	0.994100	0.997171
CEU	add	2.5	12500	0.839554	0.960075	0.960913	0.988643	0.994101	0.997172
CEU	add	2.5	12600	0.839556	0.960077	0.960915	0.988645	0.994102	0.997172
CEU	add	2.5	12700	0.839557	0.960079	0.960917	0.988647	0.994103	0.997173
CEU	add	2.5	12800	0.839559	0.960081	0.960919	0.988648	0.994104	0.997173
CEU	add	2.5	12900	0.839561	0.960083	0.960921	0.988650	0.994105	0.997174
CEU	add	2.5	13000	0.839562	0.960084	0.960923	0.988651	0.994106	0.997174
CEU	add	2.5	13100	0.839563	0.960086	0.960924	0.988652	0.994107	0.997175
CEU	add	2.5	13200	0.839564	0.960087	0.960925	0.988653	0.994107	0.997175
CEU	add	2.5	13300	0.839565	0.960088	0.960927	0.988654	0.994108	0.997175
CEU	add	2.5	13400	0.839566	0.960089	0.960928	0.988655	0.994109	0.997176
CEU	add	2.5	13500	0.839567	0.960090	0.960929	0.988656	0.994109	0.997176
CEU	add	2.5	13600	0.839568	0.960091	0.960930	0.988657	0.994110	0.997176
CEU	add	2.5	13700	0.839569	0.960092	0.960931	0.988657	0.994110	0.997176
CEU	add	2.5	13800	0.839569	0.960093	0.960931	0.988658	0.994110	0.997177
CEU	add	2.5	13900	0.839570	0.960094	0.960932	0.988658	0.994111	0.997177
CEU	add	2.5	14000	0.839570	0.960094	0.960933	0.988659	0.994111	0.997177
CEU	add	2.5	14100	0.839571	0.960095	0.960933	0.988659	0.994111	0.997177
CEU	add	2.5	14200	0.839571	0.960095	0.960934	0.988660	0.994112	0.997177
CEU	add	2.5	14300	0.839572	0.960096	0.960934	0.988660	0.994112	0.997177
CEU	add	2.5	14400	0.839572	0.960096	0.960935	0.988661	0.994112	0.997178
CEU	add	2.5	14500	0.839572	0.960097	0.960935	0.988661	0.994112	0.997178
CEU	add	2.5	14600	0.839572	0.960097	0.960935	0.988661	0.994112	0.997178
CEU	add	2.5	14700	0.839573	0.960097	0.960936	0.988661	0.994113	0.997178
CEU	add	2.5	14800	0.839573	0.960097	0.960936	0.988662	0.994113	0.997178
CEU	add	2.5	14900	0.839573	0.960098	0.960936	0.988662	0.994113	0.997178
CEU	add	2.5	15000	0.839573	0.960098	0.960937	0.988662	0.994113	0.997178
CEU	rec	1.25	100	0.000001	0.000000	0.000000	0.000000	0.000000	0.000000
CEU	rec	1.25	200	0.000001	0.000001	0.000001	0.000000	0.000001	0.000000
CEU	rec	1.25	300	0.000002	0.000001	0.000001	0.000001	0.000001	0.000001
CEU	rec	1.25	400	0.000002	0.000001	0.000002	0.000001	0.000001	0.000001
CEU	rec	1.25	500	0.000003	0.000002	0.000002	0.000001	0.000002	0.000001
CEU	rec	1.25	600	0.000004	0.000003	0.000003	0.000002	0.000003	0.000002
CEU	rec	1.25	700	0.000005	0.000004	0.000004	0.000003	0.000004	0.000003
CEU	rec	1.25	800	0.000007	0.000005	0.000006	0.000004	0.000005	0.000004
CEU	rec	1.25	900	0.000009	0.000007	0.000007	0.000005	0.000006	0.000005
CEU	rec	1.25	1000	0.000012	0.000009	0.000009	0.000007	0.000008	0.000007
CEU	rec	1.25	1100	0.000015	0.000012	0.000012	0.000009	0.000011	0.000009
CEU	rec	1.25	1200	0.000018	0.000015	0.000015	0.000011	0.000014	0.000011
CEU	rec	1.25	1300	0.000023	0.000019	0.000019	0.000014	0.000018	0.000014
CEU	rec	1.25	1400	0.000028	0.000023	0.000024	0.000018	0.000022	0.000018
CEU	rec	1.25	1500	0.000033	0.000029	0.000029	0.000022	0.000027	0.000022
CEU	rec	1.25	1600	0.000040	0.000035	0.000035	0.000027	0.000033	0.000028
CEU	rec	1.25	1700	0.000048	0.000042	0.000042	0.000034	0.000041	0.000034
CEU	rec	1.25	1800	0.000057	0.000051	0.000051	0.000041	0.000049	0.000041
CEU	rec	1.25	1900	0.000068	0.000061	0.000061	0.000049	0.000059	0.000050
CEU	rec	1.25	2000	0.000080	0.000072	0.000072	0.000059	0.000071	0.000060
CEU	rec	1.25	2100	0.000093	0.000085	0.000085	0.000070	0.000084	0.000071
CEU	rec	1.25	2200	0.000108	0.000100	0.000099	0.000082	0.000099	0.000085
CEU	rec	1.25	2300	0.000125	0.000116	0.000116	0.000097	0.000116	0.000100
CEU	rec	1.25	2400	0.000145	0.000135	0.000134	0.000113	0.000136	0.000117
CEU	rec	1.25	2500	0.000166	0.000156	0.000155	0.000132	0.000158	0.000137
CEU	rec	1.25	2600	0.000190	0.000180	0.000179	0.000153	0.000183	0.000159
CEU	rec	1.25	2700	0.000216	0.000207	0.000205	0.000176	0.000211	0.000184
CEU	rec	1.25	2800	0.000245	0.000237	0.000234	0.000203	0.000242	0.000213
CEU	rec	1.25	2900	0.000278	0.000270	0.000266	0.000232	0.000276	0.000244
CEU	rec	1.25	3000	0.000313	0.000306	0.000302	0.000265	0.000315	0.000280
CEU	rec	1.25	3100	0.000352	0.000346	0.000341	0.000302	0.000358	0.000319
CEU	rec	1.25	3200	0.000394	0.000391	0.000385	0.000342	0.000405	0.000362
CEU	rec	1.25	3300	0.000441	0.000439	0.000432	0.000386	0.000457	0.000410
CEU	rec	1.25	3400	0.000491	0.000492	0.000484	0.000435	0.000514	0.000463
CEU	rec	1.25	3500	0.000546	0.000550	0.000540	0.000489	0.000577	0.000522
CEU	rec	1.25	3600	0.000605	0.000614	0.000602	0.000547	0.000645	0.000586
CEU	rec	1.25	3700	0.000669	0.000682	0.000669	0.000611	0.000720	0.000655
CEU	rec	1.25	3800	0.000738	0.000757	0.000741	0.000681	0.000801	0.000732
CEU	rec	1.25	3900	0.000812	0.000837	0.000820	0.000757	0.000889	0.000815
CEU	rec	1.25	4000	0.000892	0.000925	0.000904	0.000839	0.000984	0.000905
CEU	rec	1.25	4100	0.000977	0.001019	0.000995	0.000928	0.001088	0.001003
CEU	rec	1.25	4200	0.001069	0.001120	0.001093	0.001025	0.001199	0.001109
CEU	rec	1.25	4300	0.001167	0.001228	0.001198	0.001128	0.001319	0.001224
CEU	rec	1.25	4400	0.001271	0.001344	0.001311	0.001240	0.001448	0.001347
CEU	rec	1.25	4500	0.001382	0.001469	0.001431	0.001360	0.001586	0.001480
CEU	rec	1.25	4600	0.001501	0.001602	0.001560	0.001488	0.001734	0.001623
CEU	rec	1.25	4700	0.001626	0.001743	0.001696	0.001626	0.001893	0.001776
CEU	rec	1.25	4800	0.001759	0.001894	0.001842	0.001773	0.002062	0.001940
CEU	rec	1.25	4900	0.001900	0.002055	0.001997	0.001930	0.002242	0.002115
CEU	rec	1.25	5000	0.002049	0.002225	0.002161	0.002097	0.002434	0.002302
CEU	rec	1.25	5100	0.002206	0.002406	0.002336	0.002275	0.002638	0.002502
CEU	rec	1.25	5200	0.002372	0.002597	0.002520	0.002463	0.002855	0.002713
CEU	rec	1.25	5300	0.002546	0.002799	0.002714	0.002664	0.003084	0.002939
CEU	rec	1.25	5400	0.002730	0.003013	0.002920	0.002876	0.003327	0.003178
CEU	rec	1.25	5500	0.002923	0.003238	0.003136	0.003101	0.003584	0.003431
CEU	rec	1.25	5600	0.003125	0.003475	0.003364	0.003338	0.003855	0.003698
CEU	rec	1.25	5700	0.003337	0.003724	0.003604	0.003588	0.004141	0.003981
CEU	rec	1.25	5800	0.003558	0.003986	0.003856	0.003852	0.004442	0.004280
CEU	rec	1.25	5900	0.003790	0.004261	0.004120	0.004129	0.004758	0.004595
CEU	rec	1.25	6000	0.004033	0.004549	0.004396	0.004421	0.005091	0.004926
CEU	rec	1.25	6100	0.004285	0.004850	0.004686	0.004728	0.005440	0.005274
CEU	rec	1.25	6200	0.004549	0.005166	0.004988	0.005049	0.005806	0.005640
CEU	rec	1.25	6300	0.004823	0.005495	0.005304	0.005386	0.006189	0.006024
CEU	rec	1.25	6400	0.005108	0.005840	0.005634	0.005738	0.006589	0.006426
CEU	rec	1.25	6500	0.005405	0.006198	0.005978	0.006107	0.007008	0.006848
CEU	rec	1.25	6600	0.005713	0.006572	0.006336	0.006492	0.007445	0.007288
CEU	rec	1.25	6700	0.006033	0.006961	0.006709	0.006894	0.007901	0.007748
CEU	rec	1.25	6800	0.006364	0.007365	0.007096	0.007313	0.008376	0.008228
CEU	rec	1.25	6900	0.006707	0.007785	0.007498	0.007749	0.008870	0.008729
CEU	rec	1.25	7000	0.007062	0.008221	0.007915	0.008203	0.009384	0.009251
CEU	rec	1.25	7100	0.007429	0.008674	0.008348	0.008674	0.009918	0.009794
CEU	rec	1.25	7200	0.007808	0.009142	0.008796	0.009165	0.010472	0.010358
CEU	rec	1.25	7300	0.008199	0.009627	0.009260	0.009673	0.011047	0.010945
CEU	rec	1.25	7400	0.008603	0.010129	0.009739	0.010200	0.011643	0.011554
CEU	rec	1.25	7500	0.009020	0.010647	0.010235	0.010747	0.012260	0.012185
CEU	rec	1.25	7600	0.009448	0.011183	0.010747	0.011312	0.012898	0.012839
CEU	rec	1.25	7700	0.009890	0.011736	0.011275	0.011897	0.013558	0.013517
CEU	rec	1.25	7800	0.010344	0.012306	0.011819	0.012502	0.014240	0.014217
CEU	rec	1.25	7900	0.010810	0.012893	0.012380	0.013127	0.014944	0.014942
CEU	rec	1.25	8000	0.011290	0.013498	0.012958	0.013771	0.015670	0.015690
CEU	rec	1.25	8100	0.011782	0.014121	0.013552	0.014436	0.016418	0.016463
CEU	rec	1.25	8200	0.012287	0.014761	0.014163	0.015121	0.017189	0.017259
CEU	rec	1.25	8300	0.012805	0.015419	0.014791	0.015826	0.017982	0.018081
CEU	rec	1.25	8400	0.013335	0.016095	0.015436	0.016552	0.018799	0.018927
CEU	rec	1.25	8500	0.013878	0.016788	0.016098	0.017299	0.019638	0.019797
CEU	rec	1.25	8600	0.014435	0.017500	0.016776	0.018066	0.020500	0.020693
CEU	rec	1.25	8700	0.015003	0.018229	0.017472	0.018854	0.021385	0.021614
CEU	rec	1.25	8800	0.015585	0.018976	0.018185	0.019663	0.022293	0.022559
CEU	rec	1.25	8900	0.016179	0.019741	0.018914	0.020493	0.023224	0.023530
CEU	rec	1.25	9000	0.016786	0.020524	0.019661	0.021344	0.024178	0.024526
CEU	rec	1.25	9100	0.017405	0.021325	0.020424	0.022215	0.025155	0.025548
CEU	rec	1.25	9200	0.018037	0.022143	0.021204	0.023108	0.026156	0.026594
CEU	rec	1.25	9300	0.018681	0.022980	0.022001	0.024021	0.027179	0.027666
CEU	rec	1.25	9400	0.019337	0.023833	0.022815	0.024955	0.028225	0.028763
CEU	rec	1.25	9500	0.020006	0.024705	0.023645	0.025910	0.029295	0.029885
CEU	rec	1.25	9600	0.020687	0.025594	0.024492	0.026886	0.030387	0.031033
CEU	rec	1.25	9700	0.021380	0.026500	0.025356	0.027883	0.031502	0.032205
CEU	rec	1.25	9800	0.022085	0.027423	0.026236	0.028900	0.032639	0.033402
CEU	rec	1.25	9900	0.022802	0.028364	0.027132	0.029937	0.033799	0.034624
CEU	rec	1.25	10000	0.023530	0.029321	0.028044	0.030995	0.034981	0.035871
CEU	rec	1.25	10100	0.024270	0.030295	0.028972	0.032073	0.036186	0.037143
CEU	rec	1.25	10200	0.025022	0.031286	0.029916	0.033172	0.037412	0.038439
CEU	rec	1.25	10300	0.025785	0.032294	0.030876	0.034290	0.038661	0.039759
CEU	rec	1.25	10400	0.026559	0.033318	0.031852	0.035428	0.039931	0.041103
CEU	rec	1.25	10500	0.027344	0.034358	0.032843	0.036585	0.041223	0.042471
CEU	rec	1.25	10600	0.028140	0.035414	0.033849	0.037762	0.042536	0.043862
CEU	rec	1.25	10700	0.028947	0.036486	0.034870	0.038958	0.043869	0.045277
CEU	rec	1.25	10800	0.029765	0.037573	0.035906	0.040173	0.045224	0.046715
CEU	rec	1.25	10900	0.030592	0.038676	0.036956	0.041407	0.046599	0.048176
CEU	rec	1.25	11000	0.031431	0.039794	0.038022	0.042660	0.047995	0.049660
CEU	rec	1.25	11100	0.032279	0.040927	0.039101	0.043931	0.049410	0.051166
CEU	rec	1.25	11200	0.033137	0.042075	0.040194	0.045220	0.050846	0.052694
CEU	rec	1.25	11300	0.034005	0.043237	0.041302	0.046527	0.052300	0.054244
CEU	rec	1.25	11400	0.034883	0.044414	0.042423	0.047851	0.053774	0.055815
CEU	rec	1.25	11500	0.035770	0.045604	0.043557	0.049193	0.055267	0.057407
CEU	rec	1.25	11600	0.036666	0.046808	0.044705	0.050551	0.056778	0.059020
CEU	rec	1.25	11700	0.037572	0.048026	0.045865	0.051927	0.058308	0.060653
CEU	rec	1.25	11800	0.038486	0.049257	0.047038	0.053319	0.059855	0.062307
CEU	rec	1.25	11900	0.039409	0.050501	0.048224	0.054727	0.061420	0.063980
CEU	rec	1.25	12000	0.040340	0.051758	0.049422	0.056151	0.063002	0.065672
CEU	rec	1.25	12100	0.041280	0.053027	0.050631	0.057590	0.064601	0.067383
CEU	rec	1.25	12200	0.042228	0.054308	0.051853	0.059045	0.066217	0.069113
CEU	rec	1.25	12300	0.043184	0.055601	0.053086	0.060515	0.067848	0.070861
CEU	rec	1.25	12400	0.044147	0.056906	0.054330	0.061999	0.069496	0.072627
CEU	rec	1.25	12500	0.045119	0.058223	0.055585	0.063498	0.071159	0.074410
CEU	rec	1.25	12600	0.046097	0.059550	0.056851	0.065011	0.072837	0.076210
CEU	rec	1.25	12700	0.047083	0.060888	0.058128	0.066537	0.074529	0.078027
CEU	rec	1.25	12800	0.048076	0.062237	0.059414	0.068076	0.076236	0.079860
CEU	rec	1.25	12900	0.049075	0.063596	0.060711	0.069629	0.077957	0.081708
CEU	rec	1.25	13000	0.050081	0.064965	0.062017	0.071194	0.079692	0.083572
CEU	rec	1.25	13100	0.051094	0.066344	0.063332	0.072772	0.081439	0.085451
CEU	rec	1.25	13200	0.052112	0.067732	0.064657	0.074362	0.083200	0.087344
CEU	rec	1.25	13300	0.053137	0.069129	0.065990	0.075963	0.084973	0.089251
CEU	rec	1.25	13400	0.054168	0.070535	0.067333	0.077575	0.086758	0.091171
CEU	rec	1.25	13500	0.055204	0.071950	0.068683	0.079199	0.088555	0.093105
CEU	rec	1.25	13600	0.056246	0.073372	0.070042	0.080833	0.090363	0.095052
CEU	rec	1.25	13700	0.057293	0.074803	0.071408	0.082477	0.092181	0.097010
CEU	rec	1.25	13800	0.058346	0.076242	0.072782	0.084132	0.094011	0.098981
CEU	rec	1.25	13900	0.059403	0.077688	0.074164	0.085796	0.095850	0.100963
CEU	rec	1.25	14000	0.060465	0.079142	0.075552	0.087469	0.097700	0.102956
CEU	rec	1.25	14100	0.061531	0.080602	0.076948	0.089151	0.099559	0.104960
CEU	rec	1.25	14200	0.062602	0.082069	0.078350	0.090842	0.101426	0.106974
CEU	rec	1.25	14300	0.063678	0.083542	0.079758	0.092541	0.103303	0.108997
CEU	rec	1.25	14400	0.064757	0.085021	0.081172	0.094248	0.105187	0.111030
CEU	rec	1.25	14500	0.065840	0.086507	0.082592	0.095962	0.107080	0.113072
CEU	rec	1.25	14600	0.066927	0.087998	0.084018	0.097684	0.108980	0.115122
CEU	rec	1.25	14700	0.068018	0.089494	0.085449	0.099413	0.110888	0.117180
CEU	rec	1.25	14800	0.069111	0.090995	0.086886	0.101149	0.112802	0.119246
CEU	rec	1.25	14900	0.070209	0.092501	0.088327	0.102891	0.114722	0.121319
CEU	rec	1.25	15000	0.071309	0.094012	0.089773	0.104639	0.116649	0.123399
CEU	rec	1.5	100	0.000002	0.000001	0.000001	0.000001	0.000001	0.000001
CEU	rec	1.5	200	0.000005	0.000004	0.000004	0.000003	0.000003	0.000003
CEU	rec	1.5	300	0.000013	0.000010	0.000010	0.000008	0.000009	0.000007
CEU	rec	1.5	400	0.000027	0.000022	0.000023	0.000017	0.000021	0.000017
CEU	rec	1.5	500	0.000051	0.000044	0.000045	0.000035	0.000043	0.000036
CEU	rec	1.5	600	0.000089	0.000081	0.000081	0.000066	0.000080	0.000068
CEU	rec	1.5	700	0.000148	0.000138	0.000138	0.000116	0.000139	0.000120
CEU	rec	1.5	800	0.000234	0.000224	0.000222	0.000192	0.000229	0.000201
CEU	rec	1.5	900	0.000354	0.000348	0.000344	0.000303	0.000360	0.000320
CEU	rec	1.5	1000	0.000518	0.000520	0.000511	0.000460	0.000544	0.000490
CEU	rec	1.5	1100	0.000735	0.000752	0.000737	0.000676	0.000795	0.000726
CEU	rec	1.5	1200	0.001014	0.001057	0.001033	0.000963	0.001128	0.001041
CEU	rec	1.5	1300	0.001366	0.001448	0.001412	0.001337	0.001561	0.001455
CEU	rec	1.5	1400	0.001802	0.001940	0.001887	0.001814	0.002110	0.001985
CEU	rec	1.5	1500	0.002332	0.002546	0.002472	0.002409	0.002794	0.002651
CEU	rec	1.5	1600	0.002967	0.003283	0.003181	0.003140	0.003631	0.003473
CEU	rec	1.5	1700	0.003715	0.004163	0.004027	0.004024	0.004640	0.004472
CEU	rec	1.5	1800	0.004586	0.005200	0.005023	0.005076	0.005838	0.005667
CEU	rec	1.5	1900	0.005588	0.006408	0.006181	0.006312	0.007243	0.007078
CEU	rec	1.5	2000	0.006729	0.007796	0.007512	0.007748	0.008871	0.008722
CEU	rec	1.5	2100	0.008013	0.009377	0.009024	0.009396	0.010736	0.010618
CEU	rec	1.5	2200	0.009446	0.011158	0.010727	0.011268	0.012851	0.012779
CEU	rec	1.5	2300	0.011031	0.013145	0.012625	0.013374	0.015226	0.015219
CEU	rec	1.5	2400	0.012771	0.015345	0.014726	0.015722	0.017870	0.017948
CEU	rec	1.5	2500	0.014665	0.017760	0.017030	0.018319	0.020789	0.020975
CEU	rec	1.5	2600	0.016714	0.020393	0.019541	0.021168	0.023987	0.024306
CEU	rec	1.5	2700	0.018916	0.023242	0.022257	0.024271	0.027465	0.027942
CEU	rec	1.5	2800	0.021268	0.026305	0.025177	0.027627	0.031223	0.031886
CEU	rec	1.5	2900	0.023767	0.029580	0.028297	0.031235	0.035257	0.036134
CEU	rec	1.5	3000	0.026408	0.033060	0.031613	0.035090	0.039563	0.040682
CEU	rec	1.5	3100	0.029185	0.036739	0.035118	0.039186	0.044133	0.045524
CEU	rec	1.5	3200	0.032092	0.040610	0.038805	0.043515	0.048958	0.050649
CEU	rec	1.5	3300	0.035123	0.044664	0.042667	0.048068	0.054027	0.056047
CEU	rec	1.5	3400	0.038270	0.048890	0.046694	0.052834	0.059329	0.061706
CEU	rec	1.5	3500	0.041526	0.053279	0.050877	0.057803	0.064851	0.067610
CEU	rec	1.5	3600	0.044883	0.057819	0.055205	0.062961	0.070577	0.073746
CEU	rec	1.5	3700	0.048332	0.062499	0.059668	0.068295	0.076494	0.080095
CEU	rec	1.5	3800	0.051867	0.067308	0.064254	0.073792	0.082586	0.086642
CEU	rec	1.5	3900	0.055478	0.072233	0.068954	0.079437	0.088837	0.093367
CEU	rec	1.5	4000	0.059159	0.077262	0.073756	0.085216	0.095230	0.100255
CEU	rec	1.5	4100	0.062901	0.082385	0.078649	0.091115	0.101751	0.107285
CEU	rec	1.5	4200	0.066696	0.087589	0.083622	0.097120	0.108382	0.114440
CEU	rec	1.5	4300	0.070539	0.092863	0.088666	0.103217	0.115109	0.121702
CEU	rec	1.5	4400	0.074421	0.098197	0.093770	0.109392	0.121916	0.129055
CEU	rec	1.5	4500	0.078336	0.103580	0.098924	0.115632	0.128789	0.136480
CEU	rec	1.5	4600	0.082278	0.109002	0.104120	0.121925	0.135712	0.143961
CEU	rec	1.5	4700	0.086241	0.114454	0.109347	0.128258	0.142673	0.151484
CEU	rec	1.5	4800	0.090220	0.119927	0.114599	0.134620	0.149659	0.159034
CEU	rec	1.5	4900	0.094209	0.125413	0.119868	0.141000	0.156658	0.166595
CEU	rec	1.5	5000	0.098203	0.130903	0.125145	0.147389	0.163659	0.174156
CEU	rec	1.5	5100	0.102199	0.136392	0.130425	0.153776	0.170650	0.181705
CEU	rec	1.5	5200	0.106191	0.141872	0.135700	0.160154	0.177623	0.189229
CEU	rec	1.5	5300	0.110177	0.147337	0.140967	0.166514	0.184569	0.196720
CEU	rec	1.5	5400	0.114153	0.152781	0.146218	0.172848	0.191479	0.204167
CEU	rec	1.5	5500	0.118115	0.158201	0.151450	0.179151	0.198346	0.211562
CEU	rec	1.5	5600	0.122062	0.163591	0.156658	0.185416	0.205163	0.218898
CEU	rec	1.5	5700	0.125990	0.168947	0.161838	0.191638	0.211925	0.226167
CEU	rec	1.5	5800	0.129898	0.174266	0.166987	0.197812	0.218625	0.233365
CEU	rec	1.5	5900	0.133783	0.179545	0.172102	0.203934	0.225261	0.240484
CEU	rec	1.5	6000	0.137644	0.184781	0.177180	0.210001	0.231827	0.247522
CEU	rec	1.5	6100	0.141480	0.189971	0.182219	0.216008	0.238320	0.254474
CEU	rec	1.5	6200	0.145288	0.195114	0.187216	0.221954	0.244737	0.261337
CEU	rec	1.5	6300	0.149067	0.200207	0.192170	0.227836	0.251076	0.268109
CEU	rec	1.5	6400	0.152818	0.205250	0.197080	0.233651	0.257335	0.274786
CEU	rec	1.5	6500	0.156539	0.210241	0.201944	0.239400	0.263511	0.281368
CEU	rec	1.5	6600	0.160229	0.215180	0.206760	0.245080	0.269605	0.287854
CEU	rec	1.5	6700	0.163887	0.220065	0.211529	0.250690	0.275614	0.294242
CEU	rec	1.5	6800	0.167514	0.224896	0.216250	0.256230	0.281539	0.300533
CEU	rec	1.5	6900	0.171109	0.229672	0.220921	0.261699	0.287380	0.306726
CEU	rec	1.5	7000	0.174671	0.234394	0.225544	0.267098	0.293135	0.312820
CEU	rec	1.5	7100	0.178202	0.239061	0.230117	0.272425	0.298806	0.318818
CEU	rec	1.5	7200	0.181699	0.243674	0.234640	0.277682	0.304392	0.324719
CEU	rec	1.5	7300	0.185164	0.248233	0.239114	0.282868	0.309895	0.330525
CEU	rec	1.5	7400	0.188597	0.252737	0.243539	0.287985	0.315314	0.336235
CEU	rec	1.5	7500	0.191997	0.257188	0.247915	0.293032	0.320651	0.341852
CEU	rec	1.5	7600	0.195364	0.261585	0.252241	0.298010	0.325908	0.347377
CEU	rec	1.5	7700	0.198700	0.265929	0.256519	0.302920	0.331083	0.352812
CEU	rec	1.5	7800	0.202003	0.270222	0.260749	0.307763	0.336180	0.358157
CEU	rec	1.5	7900	0.205275	0.274462	0.264931	0.312540	0.341199	0.363414
CEU	rec	1.5	8000	0.208515	0.278651	0.269066	0.317251	0.346142	0.368585
CEU	rec	1.5	8100	0.211724	0.282790	0.273154	0.321898	0.351008	0.373671
CEU	rec	1.5	8200	0.214902	0.286879	0.277196	0.326482	0.355801	0.378675
CEU	rec	1.5	8300	0.218050	0.290919	0.281192	0.331003	0.360522	0.383597
CEU	rec	1.5	8400	0.221167	0.294911	0.285143	0.335462	0.365171	0.388441
CEU	rec	1.5	8500	0.224254	0.298855	0.289049	0.339862	0.369750	0.393206
CEU	rec	1.5	8600	0.227312	0.302752	0.292912	0.344202	0.374260	0.397896
CEU	rec	1.5	8700	0.230340	0.306603	0.296731	0.348484	0.378703	0.402511
CEU	rec	1.5	8800	0.233339	0.310408	0.300507	0.352708	0.383081	0.407054
CEU	rec	1.5	8900	0.236310	0.314169	0.304242	0.356877	0.387394	0.411526
CEU	rec	1.5	9000	0.239252	0.317886	0.307935	0.360991	0.391644	0.415929
CEU	rec	1.5	9100	0.242167	0.321560	0.311587	0.365050	0.395832	0.420264
CEU	rec	1.5	9200	0.245054	0.325191	0.315198	0.369057	0.399960	0.424533
CEU	rec	1.5	9300	0.247914	0.328780	0.318770	0.373012	0.404029	0.428738
CEU	rec	1.5	9400	0.250747	0.332328	0.322304	0.376916	0.408040	0.432879
CEU	rec	1.5	9500	0.253554	0.335836	0.325798	0.380770	0.411994	0.436959
CEU	rec	1.5	9600	0.256334	0.339304	0.329255	0.384575	0.415893	0.440979
CEU	rec	1.5	9700	0.259089	0.342733	0.332675	0.388332	0.419738	0.444941
CEU	rec	1.5	9800	0.261818	0.346124	0.336058	0.392041	0.423530	0.448845
CEU	rec	1.5	9900	0.264523	0.349477	0.339405	0.395705	0.427270	0.452694
CEU	rec	1.5	10000	0.267202	0.352793	0.342716	0.399323	0.430959	0.456487
CEU	rec	1.5	10100	0.269858	0.356073	0.345993	0.402897	0.434599	0.460228
CEU	rec	1.5	10200	0.272489	0.359317	0.349235	0.406428	0.438190	0.463917
CEU	rec	1.5	10300	0.275096	0.362525	0.352443	0.409915	0.441734	0.467554
CEU	rec	1.5	10400	0.277681	0.365699	0.355618	0.413361	0.445231	0.471142
CEU	rec	1.5	10500	0.280242	0.368839	0.358760	0.416766	0.448683	0.474682
CEU	rec	1.5	10600	0.282780	0.371946	0.361870	0.420130	0.452090	0.478174
CEU	rec	1.5	10700	0.285296	0.375020	0.364948	0.423455	0.455454	0.481620
CEU	rec	1.5	10800	0.287789	0.378061	0.367995	0.426741	0.458775	0.485021
CEU	rec	1.5	10900	0.290261	0.381071	0.371011	0.429989	0.462054	0.488377
CEU	rec	1.5	11000	0.292711	0.384049	0.373997	0.433200	0.465293	0.491690
CEU	rec	1.5	11100	0.295140	0.386997	0.376953	0.436374	0.468491	0.494961
CEU	rec	1.5	11200	0.297548	0.389915	0.379879	0.439512	0.471650	0.498190
CEU	rec	1.5	11300	0.299936	0.392802	0.382777	0.442615	0.474771	0.501379
CEU	rec	1.5	11400	0.302303	0.395661	0.385646	0.445683	0.477854	0.504528
CEU	rec	1.5	11500	0.304649	0.398490	0.388487	0.448717	0.480900	0.507638
CEU	rec	1.5	11600	0.306976	0.401292	0.391300	0.451718	0.483911	0.510710
CEU	rec	1.5	11700	0.309283	0.404065	0.394087	0.454685	0.486885	0.513746
CEU	rec	1.5	11800	0.311571	0.406811	0.396846	0.457621	0.489825	0.516744
CEU	rec	1.5	11900	0.313840	0.409531	0.399579	0.460525	0.492732	0.519708
CEU	rec	1.5	12000	0.316090	0.412223	0.402286	0.463397	0.495604	0.522636
CEU	rec	1.5	12100	0.318322	0.414890	0.404968	0.466239	0.498444	0.525530
CEU	rec	1.5	12200	0.320535	0.417530	0.407624	0.469052	0.501252	0.528391
CEU	rec	1.5	12300	0.322730	0.420146	0.410255	0.471834	0.504029	0.531218
CEU	rec	1.5	12400	0.324907	0.422736	0.412862	0.474588	0.506774	0.534014
CEU	rec	1.5	12500	0.327066	0.425302	0.415445	0.477313	0.509489	0.536778
CEU	rec	1.5	12600	0.329209	0.427844	0.418003	0.480010	0.512175	0.539511
CEU	rec	1.5	12700	0.331333	0.430361	0.420539	0.482679	0.514831	0.542214
CEU	rec	1.5	12800	0.333441	0.432856	0.423051	0.485322	0.517459	0.544887
CEU	rec	1.5	12900	0.335533	0.435327	0.425541	0.487937	0.520059	0.547531
CEU	rec	1.5	13000	0.337607	0.437776	0.428008	0.490527	0.522631	0.550146
CEU	rec	1.5	13100	0.339666	0.440202	0.430453	0.493090	0.525175	0.552733
CEU	rec	1.5	13200	0.341708	0.442606	0.432876	0.495629	0.527694	0.555292
CEU	rec	1.5	13300	0.343734	0.444988	0.435278	0.498142	0.530186	0.557825
CEU	rec	1.5	13400	0.345745	0.447349	0.437658	0.500631	0.532652	0.560331
CEU	rec	1.5	13500	0.347740	0.449688	0.440018	0.503096	0.535093	0.562810
CEU	rec	1.5	13600	0.349720	0.452007	0.442357	0.505537	0.537510	0.565265
CEU	rec	1.5	13700	0.351685	0.454305	0.444676	0.507954	0.539902	0.567694
CEU	rec	1.5	13800	0.353634	0.456583	0.446974	0.510349	0.542270	0.570098
CEU	rec	1.5	13900	0.355569	0.458841	0.449253	0.512720	0.544614	0.572478
CEU	rec	1.5	14000	0.357490	0.461080	0.451512	0.515070	0.546936	0.574834
CEU	rec	1.5	14100	0.359396	0.463299	0.453752	0.517397	0.549234	0.577166
CEU	rec	1.5	14200	0.361288	0.465498	0.455973	0.519703	0.551510	0.579476
CEU	rec	1.5	14300	0.363166	0.467679	0.458176	0.521988	0.553765	0.581763
CEU	rec	1.5	14400	0.365030	0.469842	0.460359	0.524251	0.555997	0.584027
CEU	rec	1.5	14500	0.366880	0.471986	0.462525	0.526494	0.558208	0.586270
CEU	rec	1.5	14600	0.368717	0.474112	0.464673	0.528717	0.560398	0.588491
CEU	rec	1.5	14700	0.370540	0.476220	0.466802	0.530919	0.562568	0.590691
CEU	rec	1.5	14800	0.372350	0.478310	0.468915	0.533102	0.564717	0.592870
CEU	rec	1.5	14900	0.374147	0.480383	0.471010	0.535265	0.566847	0.595029
CEU	rec	1.5	15000	0.375931	0.482439	0.473088	0.537409	0.568956	0.597167
CEU	rec	1.75	100	0.000005	0.000004	0.000004	0.000003	0.000003	0.000003
CEU	rec	1.75	200	0.000026	0.000021	0.000022	0.000017	0.000020	0.000016
CEU	rec	1.75	300	0.000085	0.000077	0.000077	0.000063	0.000076	0.000064
CEU	rec	1.75	400	0.000222	0.000212	0.000210	0.000181	0.000216	0.000189
CEU	rec	1.75	500	0.000490	0.000490	0.000482	0.000432	0.000511	0.000459
CEU	rec	1.75	600	0.000958	0.000993	0.000972	0.000902	0.001058	0.000973
CEU	rec	1.75	700	0.001702	0.001822	0.001774	0.001698	0.001977	0.001854
CEU	rec	1.75	800	0.002803	0.003086	0.002993	0.002941	0.003403	0.003247
CEU	rec	1.75	900	0.004339	0.004896	0.004733	0.004760	0.005480	0.005304
CEU	rec	1.75	1000	0.006378	0.007355	0.007091	0.007280	0.008343	0.008181
CEU	rec	1.75	1100	0.008974	0.010551	0.010150	0.010613	0.012115	0.012015
CEU	rec	1.75	1200	0.012163	0.014549	0.013970	0.014850	0.016892	0.016924
CEU	rec	1.75	1300	0.015960	0.019390	0.018589	0.020053	0.022740	0.022989
CEU	rec	1.75	1400	0.020365	0.025085	0.024020	0.026254	0.029692	0.030256
CEU	rec	1.75	1500	0.025357	0.031622	0.030249	0.033452	0.037741	0.038730
CEU	rec	1.75	1600	0.030900	0.038962	0.037241	0.041618	0.046852	0.048381
CEU	rec	1.75	1700	0.036949	0.047046	0.044943	0.050693	0.056958	0.059140
CEU	rec	1.75	1800	0.043447	0.055801	0.053285	0.060599	0.067967	0.070912
CEU	rec	1.75	1900	0.050335	0.065143	0.062191	0.071240	0.079773	0.083580
CEU	rec	1.75	2000	0.057550	0.074980	0.071577	0.082512	0.092256	0.097012
CEU	rec	1.75	2100	0.065032	0.085221	0.081356	0.094303	0.105292	0.111069
CEU	rec	1.75	2200	0.072720	0.095776	0.091446	0.106503	0.118756	0.125610
CEU	rec	1.75	2300	0.080561	0.106559	0.101767	0.119005	0.132529	0.140497
CEU	rec	1.75	2400	0.088503	0.117492	0.112246	0.131708	0.146498	0.155601
CEU	rec	1.75	2500	0.096503	0.128503	0.122815	0.144522	0.160560	0.170803
CEU	rec	1.75	2600	0.104522	0.139530	0.133417	0.157363	0.174623	0.185999
CEU	rec	1.75	2700	0.112526	0.150518	0.144000	0.170162	0.188610	0.201096
CEU	rec	1.75	2800	0.120488	0.161424	0.154521	0.182858	0.202451	0.216017
CEU	rec	1.75	2900	0.128386	0.172209	0.164946	0.195401	0.216093	0.230699
CEU	rec	1.75	3000	0.136199	0.182844	0.175244	0.207752	0.229491	0.245092
CEU	rec	1.75	3100	0.143915	0.193306	0.185394	0.219879	0.242610	0.259155
CEU	rec	1.75	3200	0.151521	0.203577	0.195377	0.231758	0.255425	0.272861
CEU	rec	1.75	3300	0.159009	0.213644	0.205181	0.243372	0.267917	0.286190
CEU	rec	1.75	3400	0.166374	0.223499	0.214797	0.254711	0.280076	0.299131
CEU	rec	1.75	3500	0.173612	0.233137	0.224217	0.265766	0.291894	0.311679
CEU	rec	1.75	3600	0.180719	0.242556	0.233440	0.276537	0.303372	0.323833
CEU	rec	1.75	3700	0.187696	0.251755	0.242464	0.287023	0.314510	0.335597
CEU	rec	1.75	3800	0.194541	0.260736	0.251290	0.297227	0.325313	0.346980
CEU	rec	1.75	3900	0.201257	0.269503	0.259919	0.307154	0.335789	0.357991
CEU	rec	1.75	4000	0.207845	0.278060	0.268354	0.316810	0.345946	0.368641
CEU	rec	1.75	4100	0.214305	0.286411	0.276599	0.326202	0.355794	0.378942
CEU	rec	1.75	4200	0.220642	0.294562	0.284657	0.335339	0.365343	0.388910
CEU	rec	1.75	4300	0.226856	0.302517	0.292535	0.344228	0.374605	0.398556
CEU	rec	1.75	4400	0.232952	0.310285	0.300235	0.352878	0.383590	0.407895
CEU	rec	1.75	4500	0.238931	0.317869	0.307764	0.361298	0.392309	0.416941
CEU	rec	1.75	4600	0.244797	0.325276	0.315126	0.369496	0.400773	0.425707
CEU	rec	1.75	4700	0.250552	0.332513	0.322326	0.377480	0.408994	0.434205
CEU	rec	1.75	4800	0.256199	0.339584	0.329370	0.385259	0.416981	0.442450
CEU	rec	1.75	4900	0.261742	0.346495	0.336261	0.392841	0.424745	0.450451
CEU	rec	1.75	5000	0.267183	0.353252	0.343005	0.400233	0.432295	0.458221
CEU	rec	1.75	5100	0.272525	0.359860	0.349606	0.407442	0.439640	0.465771
CEU	rec	1.75	5200	0.277770	0.366324	0.356069	0.414475	0.446790	0.473111
CEU	rec	1.75	5300	0.282921	0.372650	0.362398	0.421340	0.453752	0.480250
CEU	rec	1.75	5400	0.287981	0.378840	0.368597	0.428043	0.460534	0.487198
CEU	rec	1.75	5500	0.292952	0.384901	0.374671	0.434589	0.467145	0.493963
CEU	rec	1.75	5600	0.297837	0.390836	0.380622	0.440985	0.473591	0.500553
CEU	rec	1.75	5700	0.302637	0.396650	0.386456	0.447236	0.479878	0.506976
CEU	rec	1.75	5800	0.307356	0.402346	0.392176	0.453347	0.486014	0.513240
CEU	rec	1.75	5900	0.311995	0.407928	0.397784	0.459324	0.492005	0.519350
CEU	rec	1.75	6000	0.316556	0.413400	0.403285	0.465171	0.497856	0.525314
CEU	rec	1.75	6100	0.321041	0.418765	0.408681	0.470893	0.503572	0.531137
CEU	rec	1.75	6200	0.325454	0.424027	0.413976	0.476494	0.509160	0.536825
CEU	rec	1.75	6300	0.329794	0.429189	0.419172	0.481978	0.514623	0.542383
CEU	rec	1.75	6400	0.334065	0.434254	0.424273	0.487349	0.519966	0.547817
CEU	rec	1.75	6500	0.338268	0.439224	0.429281	0.492612	0.525194	0.553131
CEU	rec	1.75	6600	0.342404	0.444103	0.434199	0.497768	0.530311	0.558330
CEU	rec	1.75	6700	0.346476	0.448893	0.439030	0.502823	0.535321	0.563418
CEU	rec	1.75	6800	0.350485	0.453597	0.443775	0.507780	0.540227	0.568399
CEU	rec	1.75	6900	0.354432	0.458217	0.448437	0.512640	0.545034	0.573277
CEU	rec	1.75	7000	0.358320	0.462756	0.453019	0.517408	0.549745	0.578056
CEU	rec	1.75	7100	0.362149	0.467216	0.457523	0.522086	0.554362	0.582739
CEU	rec	1.75	7200	0.365921	0.471599	0.461950	0.526677	0.558889	0.587328
CEU	rec	1.75	7300	0.369638	0.475908	0.466303	0.531184	0.563329	0.591829
CEU	rec	1.75	7400	0.373300	0.480144	0.470584	0.535609	0.567685	0.596242
CEU	rec	1.75	7500	0.376910	0.484309	0.474795	0.539955	0.571960	0.600572
CEU	rec	1.75	7600	0.380468	0.488405	0.478937	0.544223	0.576155	0.604821
CEU	rec	1.75	7700	0.383975	0.492434	0.483012	0.548416	0.580274	0.608991
CEU	rec	1.75	7800	0.387433	0.496398	0.487022	0.552537	0.584318	0.613085
CEU	rec	1.75	7900	0.390842	0.500299	0.490968	0.556587	0.588290	0.617105
CEU	rec	1.75	8000	0.394205	0.504138	0.494853	0.560568	0.592193	0.621053
CEU	rec	1.75	8100	0.397521	0.507916	0.498678	0.564482	0.596028	0.624933
CEU	rec	1.75	8200	0.400793	0.511635	0.502443	0.568331	0.599796	0.628744
CEU	rec	1.75	8300	0.404020	0.515298	0.506151	0.572117	0.603501	0.632491
CEU	rec	1.75	8400	0.407205	0.518904	0.509803	0.575841	0.607143	0.636173
CEU	rec	1.75	8500	0.410347	0.522456	0.513401	0.579505	0.610725	0.639794
CEU	rec	1.75	8600	0.413448	0.525954	0.516945	0.583111	0.614248	0.643355
CEU	rec	1.75	8700	0.416509	0.529401	0.520437	0.586659	0.617714	0.646857
CEU	rec	1.75	8800	0.419530	0.532796	0.523878	0.590152	0.621124	0.650303
CEU	rec	1.75	8900	0.422513	0.536143	0.527269	0.593591	0.624480	0.653692
CEU	rec	1.75	9000	0.425458	0.539440	0.530611	0.596977	0.627783	0.657028
CEU	rec	1.75	9100	0.428366	0.542691	0.533906	0.600311	0.631034	0.660312
CEU	rec	1.75	9200	0.431237	0.545895	0.537155	0.603595	0.634235	0.663544
CEU	rec	1.75	9300	0.434073	0.549055	0.540358	0.606831	0.637387	0.666726
CEU	rec	1.75	9400	0.436874	0.552170	0.543517	0.610018	0.640492	0.669860
CEU	rec	1.75	9500	0.439641	0.555242	0.546632	0.613158	0.643549	0.672946
CEU	rec	1.75	9600	0.442375	0.558272	0.549705	0.616253	0.646562	0.675986
CEU	rec	1.75	9700	0.445076	0.561260	0.552736	0.619303	0.649530	0.678980
CEU	rec	1.75	9800	0.447744	0.564209	0.555726	0.622309	0.652455	0.681930
CEU	rec	1.75	9900	0.450381	0.567117	0.558677	0.625273	0.655337	0.684837
CEU	rec	1.75	10000	0.452987	0.569988	0.561588	0.628195	0.658178	0.687702
CEU	rec	1.75	10100	0.455563	0.572820	0.564462	0.631077	0.660979	0.690526
CEU	rec	1.75	10200	0.458109	0.575615	0.567298	0.633918	0.663740	0.693309
CEU	rec	1.75	10300	0.460626	0.578374	0.570097	0.636721	0.666463	0.696053
CEU	rec	1.75	10400	0.463114	0.581098	0.572861	0.639485	0.669147	0.698759
CEU	rec	1.75	10500	0.465574	0.583786	0.575590	0.642213	0.671795	0.701427
CEU	rec	1.75	10600	0.468006	0.586441	0.578284	0.644903	0.674407	0.704058
CEU	rec	1.75	10700	0.470411	0.589062	0.580944	0.647558	0.676984	0.706653
CEU	rec	1.75	10800	0.472789	0.591651	0.583571	0.650178	0.679526	0.709213
CEU	rec	1.75	10900	0.475141	0.594207	0.586166	0.652764	0.682034	0.711738
CEU	rec	1.75	11000	0.477468	0.596733	0.588729	0.655316	0.684510	0.714229
CEU	rec	1.75	11100	0.479769	0.599227	0.591261	0.657835	0.686952	0.716687
CEU	rec	1.75	11200	0.482046	0.601691	0.593763	0.660322	0.689363	0.719113
CEU	rec	1.75	11300	0.484298	0.604126	0.596234	0.662777	0.691743	0.721507
CEU	rec	1.75	11400	0.486526	0.606531	0.598676	0.665202	0.694093	0.723870
CEU	rec	1.75	11500	0.488730	0.608908	0.601090	0.667596	0.696413	0.726203
CEU	rec	1.75	11600	0.490911	0.611257	0.603475	0.669961	0.698703	0.728506
CEU	rec	1.75	11700	0.493070	0.613579	0.605832	0.672296	0.700965	0.730779
CEU	rec	1.75	11800	0.495206	0.615874	0.608162	0.674604	0.703199	0.733024
CEU	rec	1.75	11900	0.497320	0.618143	0.610466	0.676883	0.705405	0.735240
CEU	rec	1.75	12000	0.499413	0.620386	0.612743	0.679134	0.707585	0.737429
CEU	rec	1.75	12100	0.501484	0.622603	0.614995	0.681359	0.709738	0.739591
CEU	rec	1.75	12200	0.503534	0.624796	0.617221	0.683558	0.711865	0.741727
CEU	rec	1.75	12300	0.505564	0.626964	0.619423	0.685730	0.713967	0.743837
CEU	rec	1.75	12400	0.507573	0.629108	0.621600	0.687878	0.716044	0.745921
CEU	rec	1.75	12500	0.509563	0.631229	0.623754	0.690000	0.718097	0.747980
CEU	rec	1.75	12600	0.511533	0.633326	0.625884	0.692098	0.720126	0.750015
CEU	rec	1.75	12700	0.513484	0.635401	0.627991	0.694172	0.722131	0.752026
CEU	rec	1.75	12800	0.515415	0.637454	0.630075	0.696223	0.724114	0.754013
CEU	rec	1.75	12900	0.517328	0.639484	0.632138	0.698251	0.726074	0.755977
CEU	rec	1.75	13000	0.519223	0.641494	0.634178	0.700256	0.728011	0.757919
CEU	rec	1.75	13100	0.521100	0.643482	0.636197	0.702239	0.729928	0.759839
CEU	rec	1.75	13200	0.522958	0.645449	0.638196	0.704201	0.731822	0.761736
CEU	rec	1.75	13300	0.524800	0.647397	0.640173	0.706141	0.733697	0.763613
CEU	rec	1.75	13400	0.526624	0.649324	0.642131	0.708060	0.735550	0.765469
CEU	rec	1.75	13500	0.528431	0.651232	0.644068	0.709959	0.737384	0.767304
CEU	rec	1.75	13600	0.530221	0.653120	0.645986	0.711838	0.739198	0.769119
CEU	rec	1.75	13700	0.531995	0.654990	0.647885	0.713697	0.740993	0.770914
CEU	rec	1.75	13800	0.533752	0.656841	0.649765	0.715536	0.742768	0.772690
CEU	rec	1.75	13900	0.535494	0.658674	0.651626	0.717357	0.744526	0.774448
CEU	rec	1.75	14000	0.537220	0.660489	0.653469	0.719159	0.746265	0.776186
CEU	rec	1.75	14100	0.538930	0.662286	0.655294	0.720943	0.747986	0.777907
CEU	rec	1.75	14200	0.540625	0.664066	0.657102	0.722709	0.749690	0.779609
CEU	rec	1.75	14300	0.542305	0.665829	0.658892	0.724457	0.751376	0.781295
CEU	rec	1.75	14400	0.543970	0.667575	0.660665	0.726188	0.753046	0.782963
CEU	rec	1.75	14500	0.545621	0.669305	0.662422	0.727902	0.754699	0.784614
CEU	rec	1.75	14600	0.547257	0.671019	0.664162	0.729599	0.756336	0.786249
CEU	rec	1.75	14700	0.548879	0.672716	0.665886	0.731280	0.757957	0.787868
CEU	rec	1.75	14800	0.550487	0.674399	0.667594	0.732945	0.759563	0.789471
CEU	rec	1.75	14900	0.552081	0.676066	0.669287	0.734594	0.761153	0.791058
CEU	rec	1.75	15000	0.553662	0.677717	0.670964	0.736228	0.762728	0.792630
CEU	rec	2	100	0.000014	0.000011	0.000011	0.000008	0.000010	0.000008
CEU	rec	2	200	0.000100	0.000091	0.000091	0.000075	0.000090	0.000076
CEU	rec	2	300	0.000400	0.000394	0.000389	0.000344	0.000408	0.000364
CEU	rec	2	400	0.001147	0.001200	0.001172	0.001097	0.001284	0.001187
CEU	rec	2	500	0.002641	0.002894	0.002809	0.002746	0.003181	0.003026
CEU	rec	2	600	0.005192	0.005908	0.005706	0.005784	0.006646	0.006467
CEU	rec	2	700	0.009059	0.010639	0.010237	0.010693	0.012207	0.012101
CEU	rec	2	800	0.014408	0.017375	0.016671	0.017857	0.020278	0.020415
CEU	rec	2	900	0.021287	0.026248	0.025133	0.027496	0.031088	0.031701
CEU	rec	2	1000	0.029633	0.037227	0.035593	0.039636	0.044650	0.046016
CEU	rec	2	1100	0.039290	0.050131	0.047886	0.054118	0.060775	0.063185
CEU	rec	2	1200	0.050044	0.064675	0.061748	0.070638	0.079118	0.082841
CEU	rec	2	1300	0.061653	0.080513	0.076858	0.088800	0.099227	0.104492
CEU	rec	2	1400	0.073872	0.097281	0.092880	0.108167	0.120612	0.127586
CEU	rec	2	1500	0.086479	0.114633	0.109492	0.128308	0.142790	0.151571
CEU	rec	2	1600	0.099279	0.132262	0.126407	0.148830	0.165320	0.175943
CEU	rec	2	1700	0.112113	0.149912	0.143385	0.169401	0.187830	0.200269
CEU	rec	2	1800	0.124858	0.167380	0.160236	0.189753	0.210021	0.224204
CEU	rec	2	1900	0.137420	0.184517	0.176815	0.209684	0.231668	0.247491
CEU	rec	2	2000	0.149734	0.201217	0.193020	0.229052	0.252615	0.269951
CEU	rec	2	2100	0.161758	0.217413	0.208783	0.247765	0.272762	0.291473
CEU	rec	2	2200	0.173465	0.233066	0.224062	0.265771	0.292055	0.312001
CEU	rec	2	2300	0.184840	0.248158	0.238838	0.283049	0.310475	0.331520
CEU	rec	2	2400	0.195881	0.262690	0.253105	0.299599	0.328028	0.350044
CEU	rec	2	2500	0.206589	0.276671	0.266868	0.315436	0.344738	0.367609
CEU	rec	2	2600	0.216970	0.290118	0.280138	0.330587	0.360641	0.384261
CEU	rec	2	2700	0.227033	0.303052	0.292933	0.345082	0.375778	0.400053
CEU	rec	2	2800	0.236789	0.315498	0.305270	0.358955	0.390193	0.415042
CEU	rec	2	2900	0.246249	0.327478	0.317171	0.372242	0.403933	0.429285
CEU	rec	2	3000	0.255425	0.339017	0.328655	0.384977	0.417041	0.442834
CEU	rec	2	3100	0.264329	0.350139	0.339742	0.397194	0.429561	0.455742
CEU	rec	2	3200	0.272973	0.360867	0.350452	0.408924	0.441531	0.468055
CEU	rec	2	3300	0.281367	0.371220	0.360805	0.420196	0.452990	0.479817
CEU	rec	2	3400	0.289522	0.381220	0.370817	0.431040	0.463973	0.491070
CEU	rec	2	3500	0.297450	0.390886	0.380505	0.441480	0.474510	0.501848
CEU	rec	2	3600	0.305158	0.400234	0.389885	0.451539	0.484631	0.512186
CEU	rec	2	3700	0.312658	0.409281	0.398973	0.461241	0.494363	0.522114
CEU	rec	2	3800	0.319957	0.418043	0.407782	0.470606	0.503731	0.531658
CEU	rec	2	3900	0.327064	0.426533	0.416326	0.479652	0.512757	0.540845
CEU	rec	2	4000	0.333988	0.434766	0.424616	0.488396	0.521462	0.549697
CEU	rec	2	4100	0.340734	0.442752	0.432665	0.496856	0.529865	0.558234
CEU	rec	2	4200	0.347312	0.450505	0.440483	0.505045	0.537983	0.566476
CEU	rec	2	4300	0.353727	0.458035	0.448080	0.512978	0.545833	0.574440
CEU	rec	2	4400	0.359986	0.465352	0.455467	0.520668	0.553428	0.582141
CEU	rec	2	4500	0.366095	0.472465	0.462653	0.528126	0.560783	0.589594
CEU	rec	2	4600	0.372060	0.479384	0.469645	0.535364	0.567911	0.596814
CEU	rec	2	4700	0.377887	0.486117	0.476452	0.542393	0.574822	0.603811
CEU	rec	2	4800	0.383580	0.492672	0.483083	0.549221	0.581529	0.610598
CEU	rec	2	4900	0.389144	0.499056	0.489543	0.555859	0.588040	0.617184
[truncated: 7,001 more rows]
